# Supplementary material for: Screening for Zika virus RNA in sera of suspected cases: a retrospective cross-sectional study
Source: Virol J. 2018 Oct 11;15:155. doi: 10.1186/s12985-018-1070-z (PMC6180573; doi:10.1186/s12985-018-1070-z)
Supplement: Supplementary file 4 — Table S3. Information of each participant were taken from patient’s file. * Geographic regions and state initials as follows: NORTH REGION: AC: Acre; AP: Amapá; AM: Amazonas; PA: Pará; RR: Roraima; RO: Rondônia; and TO: Tocantins. MIDWEST REGION: DF: Distrito Federal; GO: Goiás; MT: Mato Grosso; and MS: Mato Grosso do Sul. SOUTHEAST REGION: ES: Espírito Santo; MG: Minas Gerais; RJ: Rio de Janeiro; and SP: São Paulo. SOUTH REGION: PR: Paraná; RS: Rio Grande do Sul; and SC: Santa Catarina. NORTHEAST REGION: AL: Alagoas; BA: Bahia; CE: Ceará; MA: Maranhão; PB: Paraíba; PE: Pernambuco; PI: Piauí; RN: Rio Grande do Norte; and SE: Sergipe. (XLSX 154 kb) [file 12985_2018_1070_MOESM4_ESM.xlsx]

## Sheet: Plan1
Table S3. Information of each participant were taken from patient´s file.
Sample	Age	Sex	Federative Unit*	Region	RT-qPCR result	Epidemiological week	Month	Year
1	34 years	female	MG	Southeast	not detectable	50	December	2015
2	5 years	male	MG	Southeast	not detectable	50	December	2015
3	29 years	female	MG	Southeast	not detectable	50	December	2015
4	50 year	male	MG	Southeast	not detectable	50	December	2015
5	54 years	female	SC	South	not detectable	50	December	2015
6	71 years	female	SP	Southeast	not detectable	50	December	2015
7	38 years	female	BA	Northeast	not detectable	50	December	2015
8	36 years	female	BA	Northeast	not detectable	50	December	2015
9	31 years	female	AL	Northeast	not detectable	50	December	2015
10	5 years	female	RJ	Southeast	not detectable	50	December	2015
11	37 years	male	SP	Southeast	not detectable	50	December	2015
12	30 year	female	SP	Southeast	not detectable	50	December	2015
13	40 year	male	SP	Southeast	not detectable	50	December	2015
14	28 years	female	PE	Northeast	not detectable	50	December	2015
15	8 years	female	GO	Midwest	not detectable	50	December	2015
16	1 year	female	PE	Northeast	not detectable	50	December	2015
17	26 years	female	RR	North	not detectable	50	December	2015
18	5 years	male	RJ	Southeast	not detectable	50	December	2015
19	31 years	female	MG	Southeast	not detectable	50	December	2015
20	1 year	male	RO	North	not detectable	50	December	2015
21	23 years	female	PE	Northeast	not detectable	50	December	2015
22	64 years	female	PE	Northeast	not detectable	50	December	2015
23	14 years	male	PA	North	not detectable	50	December	2015
24	41 years	male	PE	Northeast	not detectable	50	December	2015
25	64 years	male	DF	Midwest	not detectable	50	December	2015
26	50 year	female	PE	Northeast	not detectable	50	December	2015
27	29 years	female	DF	Midwest	not detectable	50	December	2015
28	58 years	female	MT	Midwest	not detectable	50	December	2015
29	37 years	female	DF	Midwest	not detectable	50	December	2015
30	35 years	female	DF	Midwest	not detectable	50	December	2015
31	16 years	female	PE	Northeast	not detectable	50	December	2015
32	87 years	male	AL	Northeast	not detectable	50	December	2015
33	54 years	male	SP	Southeast	not detectable	50	December	2015
34	11 days	male	CE	Northeast	not detectable	50	December	2015
35	70 year	male	MG	Southeast	not detectable	50	December	2015
36	31 years	male	CE	Northeast	not detectable	50	December	2015
37	10 year	male	SP	Southeast	not detectable	50	December	2015
38	9 months	male	SP	Southeast	not detectable	50	December	2015
39	10 months	female	SP	Southeast	not detectable	50	December	2015
40	10 days	male	SP	Southeast	not detectable	50	December	2015
41	27 years	female	BA	Northeast	not detectable	51	December	2015
42	38 years	female	MT	Midwest	detectable	51	December	2015
43	28 years	female	MG	Southeast	not detectable	51	December	2015
44	56 years	female	MG	Southeast	not detectable	51	December	2015
45	31 years	female	MS	Midwest	detectable	51	December	2015
46	24 years	female	PB	Northeast	not detectable	51	December	2015
47	50 year	female	RJ	Southeast	not detectable	52	December	2015
48	22 years	male	SP	Southeast	not detectable	52	December	2015
49	32 years	male	MG	Southeast	detectable	52	December	2015
50	33 years	female	MG	Southeast	not detectable	52	December	2015
51	32 years	male	MG	Southeast	detectable	52	December	2015
52	45 years	male	MG	Southeast	detectable	52	December	2015
53	50 year	female	PB	Northeast	not detectable	52	December	2015
54	28 years	female	MT	Midwest	not detectable	52	December	2015
55	31 years	female	MS	Midwest	not detectable	52	December	2015
56	30 year	female	RS	South	not detectable	52	December	2015
57	38 years	female	GO	Midwest	not detectable	52	December	2015
58	2 years	male	MG	Southeast	not detectable	52	December	2015
59	31 years	female	AL	Northeast	not detectable	52	December	2015
60	31 years	female	PA	North	not detectable	52	December	2015
61	39 years	female	PI	Northeast	not detectable	52	December	2015
62	44 years	male	BA	Northeast	not detectable	52	December	2015
63	25 years	male	PB	Northeast	not detectable	52	December	2015
64	33 years	female	PB	Northeast	not detectable	52	December	2015
65	32 years	male	PE	Northeast	not detectable	52	December	2015
66	73 years	female	PE	Northeast	not detectable	52	December	2015
67	36 years	female	PE	Northeast	not detectable	52	December	2015
68	35 years	female	MT	Midwest	detectable	52	December	2015
69	16 years	female	MG	Southeast	not detectable	52	December	2015
70	28 years	female	MT	Midwest	not detectable	52	December	2015
71	25 years	female	CE	Northeast	not detectable	52	December	2015
72	62 years	female	MG	Southeast	not detectable	52	December	2015
73	36 years	female	DF	Midwest	not detectable	52	December	2015
74	57 years	female	MT	Midwest	not detectable	52	December	2015
75	13 years	female	RJ	Southeast	not detectable	52	December	2015
76	30 year	female	MS	Midwest	not detectable	52	December	2015
77	41 years	male	MG	Southeast	not detectable	52	December	2015
78	33 years	female	RJ	Southeast	not detectable	52	December	2015
79	3 years	female	CE	Northeast	not detectable	52	December	2015
80	71 years	male	SP	Southeast	not detectable	52	December	2015
81	29 years	female	SP	Southeast	not detectable	52	December	2015
82	13 years	male	AP	North	not detectable	52	December	2015
83	27 years	female	RJ	Southeast	not detectable	52	December	2015
84	34 years	female	SP	Southeast	detectable	52	December	2015
85	38 years	female	MT	Midwest	detectable	52	December	2015
86	42 years	female	MT	Midwest	detectable	52	December	2015
87	36 years	female	CE	Northeast	detectable	52	December	2015
88	82 years	male	GO	Midwest	detectable	52	December	2015
89	34 years	male	MG	Southeast	not detectable	1	January	2016
90	28 years	female	BA	Northeast	not detectable	1	January	2016
91	62 years	female	PI	Northeast	not detectable	1	January	2016
92	37 years	female	BA	Northeast	not detectable	1	January	2016
93	29 years	female	PA	North	not detectable	1	January	2016
94	23 years	male	PE	Northeast	not detectable	1	January	2016
95	50 year	male	DF	Midwest	not detectable	1	January	2016
96	27 years	female	MT	Midwest	not detectable	1	January	2016
97	11 years	female	RJ	Southeast	not detectable	1	January	2016
98	11 months	male	DF	Midwest	not detectable	1	January	2016
99	43 years	female	BA	Northeast	not detectable	1	January	2016
100	41 years	female	SP	Southeast	not detectable	1	January	2016
101	51 years	female	BA	Northeast	not detectable	1	January	2016
102	1 month	female	MA	Northeast	not detectable	1	January	2016
103	5 years	female	MG	Southeast	not detectable	1	January	2016
104	37 years	female	PR	South	not detectable	1	January	2016
105	35 years	female	RJ	Southeast	not detectable	1	January	2016
106	34 years	male	ES	Southeast	not detectable	1	January	2016
107	38 years	female	RS	South	not detectable	1	January	2016
108	23 years	female	PR	South	not detectable	1	January	2016
109	34 years	female	MG	Southeast	detectable	1	January	2016
110	34 years	female	TO	North	detectable	1	January	2016
111	17 years	male	RJ	Southeast	not detectable	1	January	2016
112	33 years	female	PB	Northeast	not detectable	1	January	2016
113	1 year	male	MG	Southeast	not detectable	1	January	2016
114	3 years	male	MT	Midwest	not detectable	1	January	2016
115	19 years	female	BA	Northeast	not detectable	1	January	2016
116	6 months	male	PE	Northeast	not detectable	1	January	2016
117	60 year	female	BA	Northeast	not detectable	1	January	2016
118	27 years	female	PE	Northeast	not detectable	1	January	2016
119	3 days	female	MA	Northeast	not detectable	1	January	2016
120	30 year	female	RJ	Southeast	not detectable	1	January	2016
121	71 years	female	BA	Northeast	not detectable	1	January	2016
122	55 years	female	BA	Northeast	not detectable	1	January	2016
123	82 years	male	DF	Midwest	not detectable	1	January	2016
124	63 years	male	GO	Midwest	detectable	1	January	2016
125	30 year	female	SP	Southeast	not detectable	1	January	2016
126	32 years	female	AL	Northeast	not detectable	1	January	2016
127	28 days	male	MG	Southeast	not detectable	2	January	2016
128	48 years	male	RS	South	not detectable	2	January	2016
129	36 years	female	MG	Southeast	not detectable	2	January	2016
130	12 days	female	PB	Northeast	not detectable	2	January	2016
131	83 years	female	PA	North	not detectable	2	January	2016
132	27 years	female	MS	Midwest	not detectable	2	January	2016
133	33 years	female	DF	Midwest	not detectable	2	January	2016
134	37 years	female	MG	Southeast	not detectable	3	January	2016
135	68 years	female	SP	Southeast	not detectable	3	January	2016
136	18 days	male	BA	Northeast	not detectable	3	January	2016
137	45 years	female	ES	Southeast	not detectable	3	January	2016
138	47 years	female	PB	Northeast	not detectable	3	January	2016
139	45 years	female	ES	Southeast	detectable	3	January	2016
140	45 years	female	ES	Southeast	not detectable	3	January	2016
141	27 years	male	CE	Northeast	not detectable	3	January	2016
142	33 years	female	ES	Southeast	not detectable	3	January	2016
143	35 years	male	GO	Midwest	not detectable	3	January	2016
144	1 year	male	PB	Northeast	not detectable	3	January	2016
145	36 years	male	PB	Northeast	not detectable	3	January	2016
146	41 years	female	RJ	Southeast	detectable	3	January	2016
147	32 years	female	BA	Northeast	not detectable	3	January	2016
148	31 years	female	MG	Southeast	not detectable	3	January	2016
149	30 year	female	BA	Northeast	not detectable	3	January	2016
150	29 years	female	AL	Northeast	not detectable	3	January	2016
151	32 years	female	MG	Southeast	not detectable	3	January	2016
152	38 years	male	ES	Southeast	not detectable	3	January	2016
153	12 days	female	PB	Northeast	not detectable	3	January	2016
154	64 years	female	MG	Southeast	not detectable	3	January	2016
155	26 years	female	RJ	Southeast	not detectable	3	January	2016
156	35 years	female	PB	Northeast	not detectable	3	January	2016
157	45 years	female	PE	Northeast	not detectable	3	January	2016
158	14 days	female	SE	Northeast	not detectable	3	January	2016
159	42 years	female	PE	Northeast	not detectable	3	January	2016
160	55 years	female	PE	Northeast	not detectable	3	January	2016
161	7 months	female	CE	Northeast	not detectable	3	January	2016
162	40 year	female	MG	Southeast	not detectable	3	January	2016
163	12 days	female	MA	Northeast	not detectable	3	January	2016
164	39 years	female	DF	Midwest	not detectable	3	January	2016
165	2 days	male	MA	Northeast	not detectable	3	January	2016
166	34 years	female	DF	Midwest	detectable	3	January	2016
167	54 years	female	DF	Midwest	not detectable	3	January	2016
168	2 years	male	MA	Northeast	not detectable	3	January	2016
169	42 years	male	MG	Southeast	not detectable	3	January	2016
170	7 days	male	MA	Northeast	not detectable	3	January	2016
171	26 years	female	MS	Midwest	not detectable	3	January	2016
172	29 years	female	DF	Midwest	detectable	3	January	2016
173	21 years	female	MA	Northeast	not detectable	3	January	2016
174	7 days	female	MA	Northeast	not detectable	3	January	2016
175	26 years	female	BA	Northeast	detectable	3	January	2016
176	5 years	male	DF	Midwest	not detectable	3	January	2016
177	27 years	female	MA	Northeast	not detectable	3	January	2016
178	72 years	female	SE	Northeast	detectable	3	January	2016
179	62 years	female	DF	Midwest	not detectable	3	January	2016
180	30 year	female	SC	South	not detectable	3	January	2016
181	32 years	female	SC	South	not detectable	3	January	2016
182	27 years	female	MT	Midwest	not detectable	3	January	2016
183	57 years	male	MG	Southeast	not detectable	3	January	2016
184	37 years	female	SP	Southeast	not detectable	3	January	2016
185	36 years	female	MG	Southeast	not detectable	3	January	2016
186	33 years	female	MG	Southeast	not detectable	3	January	2016
187	35 years	female	MG	Southeast	not detectable	3	January	2016
188	57 years	male	AL	Northeast	not detectable	3	January	2016
189	34 years	female	ES	Southeast	not detectable	3	January	2016
190	37 years	female	BA	Northeast	not detectable	3	January	2016
191	29 years	female	GO	Midwest	not detectable	3	January	2016
192	56 years	male	MT	Midwest	not detectable	3	January	2016
193	39 years	male	PE	Northeast	not detectable	3	January	2016
194	53 years	male	PE	Northeast	not detectable	3	January	2016
195	36 years	female	MG	Southeast	not detectable	3	January	2016
196	30 year	female	GO	Midwest	not detectable	3	January	2016
197	55 years	female	DF	Midwest	not detectable	3	January	2016
198	37 years	female	GO	Midwest	not detectable	3	January	2016
199	62 years	female	RJ	Southeast	not detectable	3	January	2016
200	30 year	female	PE	Northeast	detectable	3	January	2016
201	44 years	male	DF	Midwest	not detectable	3	January	2016
202	30 year	female	DF	Midwest	detectable	3	January	2016
203	30 year	female	PE	Northeast	detectable	3	January	2016
204	25 years	female	GO	Midwest	not detectable	3	January	2016
205	39 years	female	GO	Midwest	not detectable	3	January	2016
206	67 years	male	GO	Midwest	detectable	3	January	2016
207	27 years	female	SP	Southeast	not detectable	3	January	2016
208	3 years	female	RJ	Southeast	not detectable	3	January	2016
209	34 years	female	SP	Southeast	not detectable	3	January	2016
210	33 years	female	SP	Southeast	not detectable	3	January	2016
211	40 year	female	DF	Midwest	not detectable	3	January	2016
212	31 years	female	GO	Midwest	not detectable	3	January	2016
213	64 years	female	GO	Midwest	detectable	3	January	2016
214	29 years	female	SP	Southeast	not detectable	3	January	2016
215	35 years	female	MG	Southeast	not detectable	3	January	2016
216	35 years	female	MG	Southeast	not detectable	3	January	2016
217	40 year	female	MG	Southeast	not detectable	3	January	2016
218	55 years	male	MG	Southeast	not detectable	3	January	2016
219	32 years	female	MG	Southeast	not detectable	3	January	2016
220	54 years	male	TO	North	not detectable	3	January	2016
221	2 years	female	MG	Southeast	not detectable	3	January	2016
222	31 years	female	GO	Midwest	not detectable	3	January	2016
223	31 years	male	RJ	Southeast	not detectable	3	January	2016
224	50 year	female	RJ	Southeast	not detectable	3	January	2016
225	1 year	male	MA	Northeast	not detectable	3	January	2016
226	12 years	female	MG	Southeast	not detectable	3	January	2016
227	54 years	female	DF	Midwest	not detectable	3	January	2016
228	8 years	male	DF	Midwest	not detectable	3	January	2016
229	40 year	female	DF	Midwest	not detectable	3	January	2016
230	6 years	female	AL	Northeast	not detectable	3	January	2016
231	40 year	female	MS	Midwest	not detectable	3	January	2016
232	35 years	female	MG	Southeast	detectable	4	January	2016
233	71 years	female	PR	South	detectable	4	January	2016
234	27 years	female	MS	Midwest	not detectable	4	January	2016
235	28 years	male	GO	Midwest	not detectable	4	January	2016
236	68 years	male	PB	Northeast	not detectable	4	January	2016
237	72 years	female	BA	Northeast	not detectable	4	January	2016
238	43 years	male	MG	Southeast	not detectable	4	January	2016
239	2 years	male	RN	Northeast	not detectable	4	January	2016
240	37 years	female	MS	Midwest	not detectable	4	January	2016
241	36 years	female	SP	Southeast	not detectable	4	January	2016
242	59 years	female	GO	Midwest	not detectable	4	January	2016
243	39 years	female	DF	Midwest	not detectable	4	January	2016
244	76 years	female	DF	Midwest	not detectable	4	January	2016
245	33 years	female	SP	Southeast	not detectable	4	January	2016
246	39 years	male	BA	Northeast	not detectable	4	January	2016
247	40 year	female	SP	Southeast	not detectable	4	January	2016
248	35 years	female	SP	Southeast	not detectable	4	January	2016
249	34 years	female	SP	Southeast	not detectable	4	January	2016
250	33 years	female	SP	Southeast	not detectable	4	January	2016
251	13 years	male	SC	South	not detectable	4	January	2016
252	35 years	female	SP	Southeast	not detectable	4	January	2016
253	10 year	male	BA	Northeast	not detectable	4	January	2016
254	27 years	female	BA	Northeast	not detectable	4	January	2016
255	86 years	male	AL	Northeast	not detectable	4	January	2016
256	34 years	female	MG	Southeast	not detectable	4	January	2016
257	35 years	female	MG	Southeast	not detectable	4	January	2016
258	38 years	female	MG	Southeast	not detectable	4	January	2016
259	67 years	female	GO	Midwest	detectable	4	January	2016
260	72 years	male	TO	North	not detectable	4	January	2016
261	22 years	male	AM	North	not detectable	4	January	2016
262	64 years	male	PE	Northeast	not detectable	4	January	2016
263	40 year	male	MA	Northeast	not detectable	4	January	2016
264	32 years	female	MG	Southeast	not detectable	4	January	2016
265	29 years	female	RS	South	not detectable	4	January	2016
266	38 years	female	GO	Midwest	not detectable	4	January	2016
267	58 years	female	GO	Midwest	not detectable	4	January	2016
268	21 years	male	DF	Midwest	not detectable	4	January	2016
269	31 years	female	DF	Midwest	not detectable	4	January	2016
270	58 years	female	DF	Midwest	not detectable	4	January	2016
271	26 years	female	MG	Southeast	not detectable	4	January	2016
272	61 years	female	SP	Southeast	not detectable	4	January	2016
273	38 years	female	GO	Midwest	not detectable	4	January	2016
274	52 years	female	SP	Southeast	not detectable	4	January	2016
275	54 years	female	GO	Midwest	not detectable	4	January	2016
276	26 years	female	MG	Southeast	not detectable	4	January	2016
277	44 years	female	GO	Midwest	detectable	4	January	2016
278	27 years	female	MG	Southeast	not detectable	4	January	2016
279	35 years	female	MG	Southeast	not detectable	4	January	2016
280	21 years	female	PR	South	not detectable	4	January	2016
281	35 years	female	PE	Northeast	not detectable	4	January	2016
282	38 years	female	GO	Midwest	not detectable	4	January	2016
283	33 years	female	TO	North	not detectable	4	January	2016
284	33 years	female	SP	Southeast	not detectable	4	January	2016
285	57 years	female	PA	North	not detectable	4	January	2016
286	30 year	female	GO	Midwest	detectable	4	January	2016
287	46 years	female	SP	Southeast	detectable	4	January	2016
288	37 years	female	MG	Southeast	not detectable	4	January	2016
289	42 years	male	MG	Southeast	not detectable	4	January	2016
290	39 years	female	MG	Southeast	not detectable	4	January	2016
291	44 years	female	MG	Southeast	not detectable	4	January	2016
292	2 years	female	TO	North	not detectable	4	January	2016
293	56 years	male	MG	Southeast	not detectable	4	January	2016
294	33 years	female	MG	Southeast	detectable	4	January	2016
295	25 years	male	MG	Southeast	not detectable	4	January	2016
296	29 years	female	MG	Southeast	detectable	4	January	2016
297	32 years	female	MG	Southeast	not detectable	4	January	2016
298	38 years	male	BA	Northeast	not detectable	4	January	2016
299	76 years	female	GO	Midwest	not detectable	4	January	2016
300	37 years	male	MG	Southeast	not detectable	4	January	2016
301	35 years	female	MT	Midwest	not detectable	4	January	2016
302	68 years	female	PA	North	not detectable	4	January	2016
303	15 years	male	SP	Southeast	not detectable	4	January	2016
304	37 years	female	MG	Southeast	not detectable	4	January	2016
305	36 years	female	GO	Midwest	not detectable	4	January	2016
306	51 years	female	PI	Northeast	not detectable	4	January	2016
307	116 years	female	CE	Northeast	not detectable	4	January	2016
308	21 years	female	RJ	Southeast	not detectable	4	January	2016
309	29 years	male	PA	North	not detectable	4	January	2016
310	45 years	female	RJ	Southeast	not detectable	4	January	2016
311	27 years	female	GO	Midwest	not detectable	4	January	2016
312	49 years	female	MG	Southeast	not detectable	4	January	2016
313	35 years	female	MG	Southeast	detectable	4	January	2016
314	10 year	male	MS	Midwest	not detectable	5	February	2016
315	23 years	female	MS	Midwest	not detectable	5	February	2016
316	34 years	female	RJ	Southeast	not detectable	5	February	2016
317	22 years	male	MG	Southeast	not detectable	5	February	2016
318	43 years	female	MG	Southeast	not detectable	5	February	2016
319	8 years	female	PE	Northeast	not detectable	5	February	2016
320	58 years	female	TO	North	not detectable	5	February	2016
321	35 years	female	PE	Northeast	not detectable	5	February	2016
322	33 years	female	PA	North	detectable	5	February	2016
323	6 years	female	PR	South	not detectable	5	February	2016
324	14 years	male	PR	South	not detectable	5	February	2016
325	30 year	female	MG	Southeast	detectable	5	February	2016
326	28 years	female	GO	Midwest	not detectable	5	February	2016
327	34 years	female	ES	Southeast	not detectable	5	February	2016
328	50 year	male	MT	Midwest	not detectable	5	February	2016
329	88 years	female	DF	Midwest	not detectable	5	February	2016
330	11 years	female	MA	Northeast	not detectable	5	February	2016
331	65 years	female	PE	Northeast	not detectable	5	February	2016
332	58 years	female	GO	Midwest	not detectable	5	February	2016
333	1 year	female	DF	Midwest	not detectable	5	February	2016
334	26 years	female	DF	Midwest	not detectable	5	February	2016
335	84 years	female	SP	Southeast	not detectable	5	February	2016
336	31 years	female	TO	North	detectable	5	February	2016
337	34 years	male	MG	Southeast	not detectable	5	February	2016
338	30 year	female	MG	Southeast	detectable	5	February	2016
339	19 years	female	PR	South	not detectable	5	February	2016
340	35 years	female	MG	Southeast	detectable	5	February	2016
341	72 years	female	MG	Southeast	not detectable	5	February	2016
342	41 years	female	MG	Southeast	not detectable	5	February	2016
343	40 year	male	MG	Southeast	not detectable	5	February	2016
344	33 years	female	MG	Southeast	not detectable	5	February	2016
345	34 years	female	MG	Southeast	not detectable	5	February	2016
346	38 years	female	MG	Southeast	detectable	5	February	2016
347	29 years	female	MG	Southeast	detectable	5	February	2016
348	2 years	female	MG	Southeast	not detectable	5	February	2016
349	35 years	female	MG	Southeast	not detectable	5	February	2016
350	8 years	female	MG	Southeast	detectable	5	February	2016
351	38 years	female	MG	Southeast	not detectable	5	February	2016
352	41 years	female	MG	Southeast	not detectable	5	February	2016
353	34 years	male	SP	Southeast	not detectable	5	February	2016
354	58 years	female	SP	Southeast	not detectable	5	February	2016
355	51 years	female	MG	Southeast	not detectable	5	February	2016
356	33 years	female	MG	Southeast	not detectable	5	February	2016
357	30 year	female	PA	North	detectable	5	February	2016
358	19 years	female	PR	South	not detectable	5	February	2016
359	34 years	female	GO	Midwest	not detectable	5	February	2016
360	12 years	male	MG	Southeast	not detectable	5	February	2016
361	29 years	female	GO	Midwest	not detectable	5	February	2016
362	20 year	female	MA	Northeast	not detectable	5	February	2016
363	51 years	female	GO	Midwest	detectable	5	February	2016
364	46 years	male	MG	Southeast	detectable	5	February	2016
365	33 years	male	ES	Southeast	not detectable	5	February	2016
366	27 years	female	TO	North	not detectable	5	February	2016
367	40 year	female	PE	Northeast	not detectable	5	February	2016
368	20 year	male	ES	Southeast	not detectable	5	February	2016
369	34 years	female	PI	Northeast	not detectable	5	February	2016
370	18 years	female	GO	Midwest	not detectable	5	February	2016
371	35 years	female	DF	Midwest	not detectable	5	February	2016
372	67 years	male	DF	Midwest	not detectable	5	February	2016
373	66 years	male	DF	Midwest	not detectable	5	February	2016
374	52 years	female	DF	Midwest	not detectable	5	February	2016
375	6 years	male	TO	North	not detectable	5	February	2016
376	48 years	female	GO	Midwest	not detectable	5	February	2016
377	76 years	female	AL	Northeast	not detectable	5	February	2016
378	32 years	female	SP	Southeast	not detectable	5	February	2016
379	65 years	male	GO	Midwest	not detectable	5	February	2016
380	59 years	female	GO	Midwest	detectable	5	February	2016
381	5 months	male	BA	Northeast	detectable	5	February	2016
382	40 year	male	MG	Southeast	not detectable	5	February	2016
383	29 years	female	TO	North	detectable	5	February	2016
384	36 years	female	PA	North	not detectable	5	February	2016
385	44 years	male	MG	Southeast	not detectable	5	February	2016
386	18 years	female	MG	Southeast	not detectable	5	February	2016
387	67 years	male	MG	Southeast	not detectable	5	February	2016
388	36 years	female	SP	Southeast	not detectable	5	February	2016
389	35 years	female	MG	Southeast	not detectable	5	February	2016
390	28 years	female	MG	Southeast	not detectable	5	February	2016
391	52 years	male	ES	Southeast	not detectable	5	February	2016
392	56 years	male	SP	Southeast	not detectable	5	February	2016
393	50 year	male	SP	Southeast	not detectable	5	February	2016
394	51 years	female	PB	Northeast	not detectable	5	February	2016
395	36 years	female	MG	Southeast	detectable	5	February	2016
396	41 years	female	GO	Midwest	not detectable	5	February	2016
397	53 years	female	GO	Midwest	detectable	5	February	2016
398	32 years	female	BA	Northeast	not detectable	5	February	2016
399	60 year	female	BA	Northeast	not detectable	5	February	2016
400	31 years	male	MT	Midwest	not detectable	5	February	2016
401	52 years	female	MG	Southeast	not detectable	5	February	2016
402	25 years	female	MG	Southeast	not detectable	5	February	2016
403	46 years	male	MG	Southeast	not detectable	5	February	2016
404	9 years	male	GO	Midwest	not detectable	5	February	2016
405	30 year	female	GO	Midwest	not detectable	5	February	2016
406	31 years	female	GO	Midwest	not detectable	5	February	2016
407	76 years	female	PA	North	not detectable	5	February	2016
408	38 years	female	PA	North	not detectable	5	February	2016
409	56 years	female	SC	South	not detectable	5	February	2016
410	28 years	female	PE	Northeast	not detectable	5	February	2016
411	33 years	female	SP	Southeast	not detectable	5	February	2016
412	68 years	female	PE	Northeast	not detectable	5	February	2016
413	39 years	male	MG	Southeast	not detectable	5	February	2016
414	21 years	female	MG	Southeast	not detectable	5	February	2016
415	26 years	female	RS	South	not detectable	5	February	2016
416	28 years	female	MG	Southeast	not detectable	5	February	2016
417	6 years	female	BA	Northeast	not detectable	5	February	2016
418	34 years	female	MG	Southeast	detectable	5	February	2016
419	19 years	female	MA	Northeast	not detectable	5	February	2016
420	50 year	female	PE	Northeast	not detectable	5	February	2016
421	67 years	male	MG	Southeast	detectable	5	February	2016
422	60 year	female	GO	Midwest	detectable	5	February	2016
423	60 year	female	MG	Southeast	not detectable	5	February	2016
424	6 years	female	AL	Northeast	not detectable	5	February	2016
425	33 years	female	SP	Southeast	not detectable	5	February	2016
426	30 year	female	PE	Northeast	not detectable	5	February	2016
427	25 years	female	PR	South	not detectable	5	February	2016
428	33 years	female	RS	South	not detectable	5	February	2016
429	54 years	male	SP	Southeast	not detectable	5	February	2016
430	1 year	male	TO	North	not detectable	5	February	2016
431	28 years	male	MG	Southeast	not detectable	6	February	2016
432	1 year	female	MG	Southeast	not detectable	6	February	2016
433	29 years	male	MG	Southeast	not detectable	6	February	2016
434	67 years	male	MG	Southeast	not detectable	6	February	2016
435	57 years	female	MG	Southeast	not detectable	6	February	2016
436	28 years	female	BA	Northeast	not detectable	6	February	2016
437	57 years	male	SP	Southeast	not detectable	6	February	2016
438	11 years	male	MG	Southeast	not detectable	6	February	2016
439	41 years	female	MG	Southeast	not detectable	6	February	2016
440	35 years	female	BA	Northeast	detectable	6	February	2016
441	30 year	female	MA	Northeast	not detectable	6	February	2016
442	88 years	male	RO	North	not detectable	6	February	2016
443	28 years	female	MG	Southeast	not detectable	6	February	2016
444	27 years	female	MG	Southeast	not detectable	6	February	2016
445	33 years	female	PE	Northeast	not detectable	6	February	2016
446	57 years	male	GO	Midwest	not detectable	6	February	2016
447	78 years	female	GO	Midwest	not detectable	6	February	2016
448	34 years	female	MG	Southeast	not detectable	6	February	2016
449	3 years	female	MG	Southeast	not detectable	6	February	2016
450	33 years	female	SC	South	not detectable	6	February	2016
451	12 years	female	MG	Southeast	not detectable	6	February	2016
452	63 years	female	BA	Northeast	not detectable	6	February	2016
453	26 years	female	CE	Northeast	not detectable	6	February	2016
454	44 years	male	AM	North	detectable	6	February	2016
455	1 year	female	PE	Northeast	not detectable	6	February	2016
456	73 years	female	PE	Northeast	not detectable	6	February	2016
457	28 years	female	BA	Northeast	not detectable	6	February	2016
458	31 years	female	RN	Northeast	not detectable	6	February	2016
459	28 years	female	MS	Midwest	not detectable	6	February	2016
460	42 years	female	DF	Midwest	detectable	6	February	2016
461	59 years	female	PE	Northeast	not detectable	6	February	2016
462	34 years	female	RS	South	not detectable	6	February	2016
463	39 years	female	MT	Midwest	detectable	6	February	2016
464	49 years	female	DF	Midwest	not detectable	6	February	2016
465	29 years	female	DF	Midwest	detectable	6	February	2016
466	25 years	male	SP	Southeast	not detectable	6	February	2016
467	31 years	female	DF	Midwest	not detectable	6	February	2016
468	42 years	female	DF	Midwest	not detectable	6	February	2016
469	37 years	male	DF	Midwest	not detectable	6	February	2016
470	33 years	female	MG	Southeast	not detectable	6	February	2016
471	11 years	female	SP	Southeast	not detectable	6	February	2016
472	27 years	female	MA	Northeast	not detectable	6	February	2016
473	27 years	male	MT	Midwest	not detectable	6	February	2016
474	26 years	female	SP	Southeast	not detectable	6	February	2016
475	32 years	male	SC	South	not detectable	6	February	2016
476	71 years	female	AM	North	not detectable	6	February	2016
477	2 years	female	RJ	Southeast	not detectable	6	February	2016
478	55 years	female	MG	Southeast	not detectable	6	February	2016
479	55 years	male	MG	Southeast	not detectable	6	February	2016
480	33 years	female	MG	Southeast	not detectable	6	February	2016
481	50 year	male	MG	Southeast	not detectable	6	February	2016
482	31 years	female	MG	Southeast	not detectable	6	February	2016
483	57 years	female	GO	Midwest	not detectable	6	February	2016
484	34 years	female	MG	Southeast	not detectable	6	February	2016
485	24 years	female	BA	Northeast	not detectable	6	February	2016
486	66 years	female	ES	Southeast	not detectable	6	February	2016
487	38 years	female	MG	Southeast	detectable	6	February	2016
488	37 years	female	MG	Southeast	detectable	6	February	2016
489	53 years	female	CE	Northeast	not detectable	6	February	2016
490	27 years	female	GO	Midwest	detectable	6	February	2016
491	3 years	female	MS	Midwest	not detectable	6	February	2016
492	26 years	female	GO	Midwest	detectable	6	February	2016
493	5 years	female	RS	South	not detectable	6	February	2016
494	33 years	male	PB	Northeast	not detectable	6	February	2016
495	28 years	female	GO	Midwest	not detectable	6	February	2016
496	32 years	female	MG	Southeast	detectable	6	February	2016
497	58 years	male	MG	Southeast	not detectable	6	February	2016
498	35 years	female	PE	Northeast	not detectable	6	February	2016
499	47 years	female	PA	North	not detectable	6	February	2016
500	28 years	female	MS	Midwest	not detectable	6	February	2016
501	26 years	male	SP	Southeast	not detectable	6	February	2016
502	38 years	female	PA	North	not detectable	6	February	2016
503	24 years	female	PE	Northeast	not detectable	6	February	2016
504	33 years	female	ES	Southeast	not detectable	6	February	2016
505	40 year	female	SP	Southeast	not detectable	6	February	2016
506	38 years	female	CE	Northeast	not detectable	6	February	2016
507	32 years	female	ES	Southeast	not detectable	6	February	2016
508	88 years	male	PA	North	not detectable	6	February	2016
509	17 years	female	GO	Midwest	not detectable	6	February	2016
510	35 years	female	GO	Midwest	not detectable	6	February	2016
511	70 year	male	RS	South	not detectable	6	February	2016
512	2 years	female	MS	Midwest	not detectable	6	February	2016
513	6 years	male	PA	North	not detectable	6	February	2016
514	39 years	female	MS	Midwest	detectable	6	February	2016
515	1 day	female	MA	Northeast	not detectable	6	February	2016
516	28 years	male	DF	Midwest	not detectable	6	February	2016
517	4 years	male	MA	Northeast	not detectable	6	February	2016
518	26 years	female	MA	Northeast	not detectable	6	February	2016
519	37 years	female	TO	North	not detectable	6	February	2016
520	73 years	male	DF	Midwest	detectable	6	February	2016
521	26 years	female	PR	South	not detectable	6	February	2016
522	30 year	female	GO	Midwest	not detectable	6	February	2016
523	2 years	female	TO	North	detectable	6	February	2016
524	48 years	female	RJ	Southeast	detectable	6	February	2016
525	71 years	female	RO	North	not detectable	6	February	2016
526	30 year	female	MG	Southeast	not detectable	6	February	2016
527	10 year	male	MG	Southeast	not detectable	6	February	2016
528	62 years	female	MG	Southeast	not detectable	6	February	2016
529	64 years	male	MG	Southeast	not detectable	6	February	2016
530	1 year	female	MG	Southeast	not detectable	6	February	2016
531	31 years	female	MG	Southeast	not detectable	6	February	2016
532	34 years	male	RS	South	not detectable	6	February	2016
533	44 years	female	TO	North	not detectable	6	February	2016
534	31 years	female	MG	Southeast	not detectable	6	February	2016
535	35 years	male	AL	Northeast	not detectable	6	February	2016
536	32 years	female	AL	Northeast	not detectable	6	February	2016
537	70 year	female	SP	Southeast	not detectable	6	February	2016
538	47 years	male	MG	Southeast	not detectable	6	February	2016
539	64 years	female	PR	South	not detectable	6	February	2016
540	45 years	male	PI	Northeast	not detectable	6	February	2016
541	34 years	female	PE	Northeast	not detectable	6	February	2016
542	21 years	female	PI	Northeast	not detectable	6	February	2016
543	20 year	female	SP	Southeast	not detectable	6	February	2016
544	76 years	female	RJ	Southeast	detectable	6	February	2016
545	23 years	female	PA	North	not detectable	6	February	2016
546	29 years	female	PA	North	not detectable	6	February	2016
547	32 years	female	TO	North	detectable	6	February	2016
548	9 years	female	PE	Northeast	not detectable	6	February	2016
549	39 years	female	SE	Northeast	not detectable	6	February	2016
550	29 years	female	PE	Northeast	not detectable	6	February	2016
551	43 years	female	MG	Southeast	not detectable	6	February	2016
552	25 years	female	MS	Midwest	not detectable	6	February	2016
553	32 years	female	MS	Midwest	not detectable	6	February	2016
554	13 years	female	MG	Southeast	not detectable	6	February	2016
555	32 years	female	MG	Southeast	not detectable	6	February	2016
556	33 years	female	GO	Midwest	not detectable	6	February	2016
557	61 years	female	GO	Midwest	detectable	6	February	2016
558	28 years	female	MT	Midwest	not detectable	6	February	2016
559	29 years	female	CE	Northeast	not detectable	6	February	2016
560	5 months	male	RN	Northeast	not detectable	6	February	2016
561	34 years	female	GO	Midwest	not detectable	6	February	2016
562	34 years	female	PE	Northeast	not detectable	6	February	2016
563	57 years	female	DF	Midwest	not detectable	6	February	2016
564	28 years	female	SP	Southeast	not detectable	6	February	2016
565	36 years	female	DF	Midwest	not detectable	6	February	2016
566	52 years	male	DF	Midwest	not detectable	6	February	2016
567	28 years	female	DF	Midwest	not detectable	6	February	2016
568	52 years	female	SP	Southeast	detectable	6	February	2016
569	41 years	female	AL	Northeast	not detectable	6	February	2016
570	52 years	male	DF	Midwest	not detectable	6	February	2016
571	85 years	female	PE	Northeast	not detectable	6	February	2016
572	49 years	female	PE	Northeast	not detectable	6	February	2016
573	4 years	male	SP	Southeast	not detectable	6	February	2016
574	69 years	male	RO	North	detectable	6	February	2016
575	33 years	female	PB	Northeast	not detectable	6	February	2016
576	36 years	male	MG	Southeast	not detectable	6	February	2016
577	36 years	female	MG	Southeast	not detectable	6	February	2016
578	71 years	female	BA	Northeast	not detectable	6	February	2016
579	35 years	female	PB	Northeast	not detectable	6	February	2016
580	67 years	female	SP	Southeast	not detectable	6	February	2016
581	31 years	female	PE	Northeast	not detectable	6	February	2016
582	65 years	female	PE	Northeast	not detectable	6	February	2016
583	24 years	female	SE	Northeast	not detectable	6	February	2016
584	36 years	female	PA	North	not detectable	6	February	2016
585	34 years	female	SE	Northeast	not detectable	6	February	2016
586	34 years	female	PA	North	not detectable	6	February	2016
587	45 years	female	SP	Southeast	not detectable	6	February	2016
588	65 years	female	PE	Northeast	not detectable	6	February	2016
589	76 years	female	SP	Southeast	not detectable	6	February	2016
590	64 years	female	SP	Southeast	not detectable	6	February	2016
591	3 years	female	MA	Northeast	not detectable	6	February	2016
592	34 years	female	PA	North	not detectable	6	February	2016
593	31 years	female	AM	North	not detectable	6	February	2016
594	59 years	female	SP	Southeast	not detectable	6	February	2016
595	27 years	male	MS	Midwest	not detectable	6	February	2016
596	38 years	male	MG	Southeast	not detectable	7	February	2016
597	35 years	female	MG	Southeast	not detectable	7	February	2016
598	53 years	female	MG	Southeast	not detectable	7	February	2016
599	36 years	female	MG	Southeast	not detectable	7	February	2016
600	5 years	female	MG	Southeast	detectable	7	February	2016
601	32 years	female	MG	Southeast	not detectable	7	February	2016
602	75 years	male	MG	Southeast	not detectable	7	February	2016
603	29 years	female	MG	Southeast	detectable	7	February	2016
604	54 years	male	MG	Southeast	not detectable	7	February	2016
605	30 year	female	MG	Southeast	not detectable	7	February	2016
606	19 years	female	MG	Southeast	not detectable	7	February	2016
607	48 years	female	SP	Southeast	detectable	7	February	2016
608	36 years	male	PB	Northeast	not detectable	7	February	2016
609	21 years	female	MG	Southeast	not detectable	7	February	2016
610	13 years	male	MG	Southeast	not detectable	7	February	2016
611	32 years	female	RJ	Southeast	not detectable	7	February	2016
612	38 years	female	MG	Southeast	not detectable	7	February	2016
613	14 years	male	GO	Midwest	not detectable	7	February	2016
614	80 year	female	BA	Northeast	detectable	7	February	2016
615	39 years	female	GO	Midwest	not detectable	7	February	2016
616	23 years	female	SP	Southeast	detectable	7	February	2016
617	36 years	female	MT	Midwest	not detectable	7	February	2016
618	37 years	male	GO	Midwest	not detectable	7	February	2016
619	1 year	male	SP	Southeast	not detectable	7	February	2016
620	56 years	male	MS	Midwest	not detectable	7	February	2016
621	39 years	female	PE	Northeast	not detectable	7	February	2016
622	33 years	female	PE	Northeast	not detectable	7	February	2016
623	57 years	male	SP	Southeast	not detectable	7	February	2016
624	49 years	male	MS	Midwest	not detectable	7	February	2016
625	2 months	female	MG	Southeast	detectable	7	February	2016
626	24 years	female	MA	Northeast	not detectable	7	February	2016
627	9 years	male	MS	Midwest	not detectable	7	February	2016
628	59 years	female	PA	North	not detectable	7	February	2016
629	71 years	female	PA	North	not detectable	7	February	2016
630	4 years	male	PE	Northeast	not detectable	7	February	2016
631	33 years	female	MS	Midwest	not detectable	7	February	2016
632	55 years	male	GO	Midwest	not detectable	7	February	2016
633	41 years	female	DF	Midwest	not detectable	7	February	2016
634	11 years	male	GO	Midwest	not detectable	7	February	2016
635	10 months	female	MA	Northeast	not detectable	7	February	2016
636	33 years	female	DF	Midwest	not detectable	7	February	2016
637	40 year	female	GO	Midwest	not detectable	7	February	2016
638	34 years	male	MA	Northeast	not detectable	7	February	2016
639	77 years	male	MA	Northeast	not detectable	7	February	2016
640	30 year	female	GO	Midwest	detectable	7	February	2016
641	28 years	female	GO	Midwest	not detectable	7	February	2016
642	29 years	female	GO	Midwest	not detectable	7	February	2016
643	30 year	female	SP	Southeast	detectable	7	February	2016
644	32 years	female	MG	Southeast	not detectable	7	February	2016
645	33 years	female	MG	Southeast	not detectable	7	February	2016
646	24 years	male	MG	Southeast	not detectable	7	February	2016
647	14 years	female	MG	Southeast	not detectable	7	February	2016
648	24 years	female	MG	Southeast	not detectable	7	February	2016
649	32 years	female	GO	Midwest	not detectable	7	February	2016
650	62 years	female	GO	Midwest	not detectable	7	February	2016
651	9 years	female	GO	Midwest	not detectable	7	February	2016
652	20 year	female	GO	Midwest	not detectable	7	February	2016
653	35 years	female	MG	Southeast	detectable	7	February	2016
654	34 years	female	GO	Midwest	not detectable	7	February	2016
655	33 years	female	MS	Midwest	not detectable	7	February	2016
656	12 years	female	MS	Midwest	detectable	7	February	2016
657	52 years	female	MG	Southeast	not detectable	7	February	2016
658	34 years	female	DF	Midwest	not detectable	7	February	2016
659	38 years	female	DF	Midwest	not detectable	7	February	2016
660	5 years	male	DF	Midwest	not detectable	7	February	2016
661	3 years	male	DF	Midwest	not detectable	7	February	2016
662	30 year	female	DF	Midwest	not detectable	7	February	2016
663	13 years	male	DF	Midwest	not detectable	7	February	2016
664	49 years	female	DF	Midwest	not detectable	7	February	2016
665	39 years	female	MT	Midwest	not detectable	7	February	2016
666	25 years	female	BA	Northeast	not detectable	7	February	2016
667	62 years	female	TO	North	not detectable	7	February	2016
668	67 years	female	MG	Southeast	not detectable	7	February	2016
669	33 years	female	MG	Southeast	not detectable	7	February	2016
670	55 years	female	MG	Southeast	not detectable	7	February	2016
671	45 years	female	MG	Southeast	not detectable	7	February	2016
672	34 years	male	MG	Southeast	not detectable	7	February	2016
673	27 years	female	MG	Southeast	not detectable	7	February	2016
674	12 years	female	SP	Southeast	not detectable	7	February	2016
675	55 years	female	MS	Midwest	not detectable	7	February	2016
676	34 years	female	SP	Southeast	not detectable	7	February	2016
677	31 years	female	TO	North	not detectable	7	February	2016
678	35 years	female	RJ	Southeast	not detectable	7	February	2016
679	17 years	female	GO	Midwest	not detectable	7	February	2016
680	28 years	female	RJ	Southeast	not detectable	7	February	2016
681	25 years	female	MG	Southeast	not detectable	7	February	2016
682	9 years	male	PR	South	not detectable	7	February	2016
683	56 years	female	PR	South	not detectable	7	February	2016
684	42 years	male	BA	Northeast	not detectable	7	February	2016
685	41 years	female	TO	North	not detectable	7	February	2016
686	32 years	female	MT	Midwest	detectable	7	February	2016
687	63 years	female	PE	Northeast	not detectable	7	February	2016
688	32 years	female	PE	Northeast	not detectable	7	February	2016
689	38 years	female	GO	Midwest	not detectable	7	February	2016
690	26 years	female	MG	Southeast	detectable	7	February	2016
691	25 years	female	PA	North	detectable	7	February	2016
692	35 years	female	SE	Northeast	not detectable	7	February	2016
693	74 years	male	SE	Northeast	not detectable	7	February	2016
694	35 years	female	RR	North	not detectable	7	February	2016
695	31 years	male	PE	Northeast	not detectable	7	February	2016
696	34 years	female	PE	Northeast	not detectable	7	February	2016
697	61 years	male	PE	Northeast	not detectable	7	February	2016
698	33 years	male	PA	North	detectable	7	February	2016
699	54 years	female	MG	Southeast	not detectable	7	February	2016
700	25 years	female	BA	Northeast	not detectable	7	February	2016
701	5 years	male	PE	Northeast	not detectable	7	February	2016
702	30 year	female	PE	Northeast	not detectable	7	February	2016
703	5 years	female	PE	Northeast	not detectable	7	February	2016
704	41 years	male	PE	Northeast	not detectable	7	February	2016
705	13 years	female	PR	South	not detectable	7	February	2016
706	63 years	female	MG	Southeast	detectable	7	February	2016
707	60 year	male	MS	Midwest	detectable	7	February	2016
708	7 years	female	MT	Midwest	not detectable	7	February	2016
709	26 years	female	MT	Midwest	detectable	7	February	2016
710	34 years	female	MG	Southeast	detectable	7	February	2016
711	71 years	male	MT	Midwest	not detectable	7	February	2016
712	7 years	male	DF	Midwest	not detectable	7	February	2016
713	25 years	female	GO	Midwest	not detectable	7	February	2016
714	31 years	female	DF	Midwest	not detectable	7	February	2016
715	32 years	female	GO	Midwest	not detectable	7	February	2016
716	16 years	female	MG	Southeast	not detectable	7	February	2016
717	42 years	male	DF	Midwest	not detectable	7	February	2016
718	30 year	female	DF	Midwest	not detectable	7	February	2016
719	55 years	male	MG	Southeast	not detectable	7	February	2016
720	35 years	female	ES	Southeast	not detectable	7	February	2016
721	22 years	male	MG	Southeast	not detectable	7	February	2016
722	35 years	female	SE	Northeast	not detectable	7	February	2016
723	27 years	female	MG	Southeast	detectable	7	February	2016
724	29 years	female	SC	South	not detectable	7	February	2016
725	35 years	female	SP	Southeast	not detectable	7	February	2016
726	1 year	male	GO	Midwest	not detectable	7	February	2016
727	34 years	female	GO	Midwest	not detectable	7	February	2016
728	38 years	male	GO	Midwest	detectable	7	February	2016
729	54 years	male	MG	Southeast	not detectable	7	February	2016
730	16 years	female	DF	Midwest	not detectable	7	February	2016
731	8 years	female	SP	Southeast	not detectable	7	February	2016
732	11 months	female	MG	Southeast	not detectable	7	February	2016
733	7 years	female	PR	South	not detectable	7	February	2016
734	34 years	female	SP	Southeast	not detectable	7	February	2016
735	1 year	male	RO	North	not detectable	7	February	2016
736	34 years	male	AM	North	not detectable	7	February	2016
737	32 years	female	TO	North	detectable	7	February	2016
738	43 years	female	MG	Southeast	not detectable	7	February	2016
739	58 years	male	MG	Southeast	not detectable	7	February	2016
740	36 years	female	MG	Southeast	detectable	7	February	2016
741	11 years	female	SP	Southeast	not detectable	7	February	2016
742	39 years	female	MG	Southeast	not detectable	7	February	2016
743	67 years	female	MG	Southeast	not detectable	7	February	2016
744	37 years	female	GO	Midwest	detectable	7	February	2016
745	44 years	female	SC	South	not detectable	7	February	2016
746	60 year	male	PE	Northeast	not detectable	7	February	2016
747	70 year	female	PE	Northeast	not detectable	7	February	2016
748	72 years	female	PE	Northeast	not detectable	7	February	2016
749	24 years	female	SP	Southeast	not detectable	7	February	2016
750	10 year	female	PE	Northeast	not detectable	7	February	2016
751	69 years	male	PE	Northeast	not detectable	7	February	2016
752	41 years	female	PE	Northeast	not detectable	7	February	2016
753	55 years	male	PE	Northeast	not detectable	7	February	2016
754	40 year	male	MS	Midwest	not detectable	7	February	2016
755	55 years	male	MS	Midwest	not detectable	7	February	2016
756	31 years	female	RJ	Southeast	not detectable	7	February	2016
757	10 year	female	RJ	Southeast	not detectable	7	February	2016
758	31 years	female	MA	Northeast	not detectable	7	February	2016
759	37 years	female	GO	Midwest	not detectable	7	February	2016
760	61 years	male	SP	Southeast	not detectable	7	February	2016
761	9 days	male	MA	Northeast	not detectable	7	February	2016
762	54 years	female	BA	Northeast	detectable	7	February	2016
763	7 years	female	SP	Southeast	not detectable	7	February	2016
764	25 years	female	RS	South	not detectable	7	February	2016
765	23 years	female	MG	Southeast	not detectable	7	February	2016
766	40 year	female	GO	Midwest	detectable	7	February	2016
767	8 years	female	DF	Midwest	not detectable	7	February	2016
768	78 years	male	DF	Midwest	not detectable	7	February	2016
769	47 years	male	DF	Midwest	not detectable	7	February	2016
770	29 years	female	DF	Midwest	not detectable	7	February	2016
771	33 years	female	PE	Northeast	not detectable	7	February	2016
772	31 years	male	SP	Southeast	not detectable	7	February	2016
773	2 years	male	TO	North	not detectable	7	February	2016
774	26 years	female	SP	Southeast	not detectable	7	February	2016
775	3 years	female	SC	South	not detectable	7	February	2016
776	6 years	male	GO	Midwest	not detectable	7	February	2016
777	34 years	female	SP	Southeast	not detectable	7	February	2016
778	36 years	female	RJ	Southeast	not detectable	7	February	2016
779	28 years	female	BA	Northeast	not detectable	7	February	2016
780	24 years	female	SP	Southeast	not detectable	7	February	2016
781	24 years	male	RJ	Southeast	not detectable	7	February	2016
782	36 years	female	MT	Midwest	detectable	7	February	2016
783	38 years	male	SP	Southeast	not detectable	7	February	2016
784	34 years	female	RJ	Southeast	not detectable	7	February	2016
785	18 years	female	MG	Southeast	detectable	8	February	2016
786	25 years	male	MG	Southeast	detectable	8	February	2016
787	65 years	female	MG	Southeast	not detectable	8	February	2016
788	47 years	female	MG	Southeast	not detectable	8	February	2016
789	34 years	male	MG	Southeast	not detectable	8	February	2016
790	36 years	female	SP	Southeast	not detectable	8	February	2016
791	46 years	female	SP	Southeast	detectable	8	February	2016
792	35 years	male	MG	Southeast	not detectable	8	February	2016
793	38 years	female	MG	Southeast	detectable	8	February	2016
794	65 years	male	MG	Southeast	detectable	8	February	2016
795	34 years	female	MG	Southeast	not detectable	8	February	2016
796	38 years	female	SP	Southeast	not detectable	8	February	2016
797	36 years	female	SP	Southeast	not detectable	8	February	2016
798	31 years	female	BA	Northeast	not detectable	8	February	2016
799	41 years	female	MG	Southeast	not detectable	8	February	2016
800	34 years	female	MG	Southeast	detectable	8	February	2016
801	42 years	female	MG	Southeast	not detectable	8	February	2016
802	20 year	female	MG	Southeast	not detectable	8	February	2016
803	32 years	female	MG	Southeast	not detectable	8	February	2016
804	22 years	female	MG	Southeast	detectable	8	February	2016
805	29 years	male	GO	Midwest	not detectable	8	February	2016
806	37 years	female	GO	Midwest	detectable	8	February	2016
807	30 year	female	CE	Northeast	not detectable	8	February	2016
808	29 years	female	BA	Northeast	not detectable	8	February	2016
809	36 years	female	MT	Midwest	not detectable	8	February	2016
810	85 years	female	BA	Northeast	not detectable	8	February	2016
811	10 year	male	RJ	Southeast	not detectable	8	February	2016
812	61 years	female	RJ	Southeast	not detectable	8	February	2016
813	70 year	female	GO	Midwest	not detectable	8	February	2016
814	52 years	female	GO	Midwest	not detectable	8	February	2016
815	30 year	male	GO	Midwest	not detectable	8	February	2016
816	34 years	female	PA	North	not detectable	8	February	2016
817	24 years	female	MT	Midwest	not detectable	8	February	2016
818	62 years	female	PA	North	not detectable	8	February	2016
819	2 years	male	CE	Northeast	not detectable	8	February	2016
820	36 years	female	MA	Northeast	not detectable	8	February	2016
821	32 years	male	RN	Northeast	not detectable	8	February	2016
822	16 years	male	GO	Midwest	detectable	8	February	2016
823	28 years	female	GO	Midwest	not detectable	8	February	2016
824	14 days	male	MA	Northeast	not detectable	8	February	2016
825	55 years	female	DF	Midwest	not detectable	8	February	2016
826	46 years	male	MA	Northeast	not detectable	8	February	2016
827	27 years	female	MT	Midwest	detectable	8	February	2016
828	37 years	female	PR	South	not detectable	8	February	2016
829	74 years	female	PE	Northeast	not detectable	8	February	2016
830	2 years	female	SP	Southeast	not detectable	8	February	2016
831	54 years	male	MS	Midwest	not detectable	8	February	2016
832	3 years	male	MG	Southeast	not detectable	8	February	2016
833	11 years	female	MG	Southeast	not detectable	8	February	2016
834	76 years	male	SP	Southeast	not detectable	8	February	2016
835	30 year	female	GO	Midwest	not detectable	8	February	2016
836	11 years	male	GO	Midwest	not detectable	8	February	2016
837	54 years	female	SP	Southeast	not detectable	8	February	2016
838	28 years	female	ES	Southeast	not detectable	8	February	2016
839	24 years	female	RJ	Southeast	not detectable	8	February	2016
840	33 years	female	MG	Southeast	detectable	8	February	2016
841	3 years	female	MG	Southeast	not detectable	8	February	2016
842	2 years	male	MG	Southeast	not detectable	8	February	2016
843	76 years	female	SP	Southeast	not detectable	8	February	2016
844	31 years	female	BA	Northeast	not detectable	8	February	2016
845	41 years	female	SP	Southeast	not detectable	8	February	2016
846	48 years	female	MA	Northeast	not detectable	8	February	2016
847	34 years	female	GO	Midwest	not detectable	8	February	2016
848	15 years	male	PA	North	not detectable	8	February	2016
849	15 years	male	MG	Southeast	not detectable	8	February	2016
850	43 years	male	MG	Southeast	not detectable	8	February	2016
851	31 years	female	MG	Southeast	detectable	8	February	2016
852	60 year	female	MG	Southeast	not detectable	8	February	2016
853	27 years	female	PA	North	not detectable	8	February	2016
854	60 year	female	CE	Northeast	not detectable	8	February	2016
855	23 years	female	MS	Midwest	not detectable	8	February	2016
856	28 years	female	MG	Southeast	not detectable	8	February	2016
857	86 years	female	PA	North	not detectable	8	February	2016
858	3 years	male	PE	Northeast	not detectable	8	February	2016
859	32 years	female	PE	Northeast	not detectable	8	February	2016
860	33 years	female	PE	Northeast	not detectable	8	February	2016
861	34 years	female	PE	Northeast	detectable	8	February	2016
862	19 years	female	PE	Northeast	not detectable	8	February	2016
863	33 years	female	PE	Northeast	not detectable	8	February	2016
864	84 years	male	PE	Northeast	not detectable	8	February	2016
865	58 years	male	PE	Northeast	not detectable	8	February	2016
866	57 years	male	MG	Southeast	not detectable	8	February	2016
867	35 years	female	RJ	Southeast	not detectable	8	February	2016
868	63 years	female	MG	Southeast	detectable	8	February	2016
869	50 year	female	MS	Midwest	not detectable	8	February	2016
870	37 years	male	MS	Midwest	detectable	8	February	2016
871	67 years	female	RJ	Southeast	not detectable	8	February	2016
872	37 years	female	MS	Midwest	not detectable	8	February	2016
873	42 years	female	GO	Midwest	not detectable	8	February	2016
874	37 years	female	DF	Midwest	not detectable	8	February	2016
875	30 year	female	DF	Midwest	not detectable	8	February	2016
876	67 years	female	ES	Southeast	not detectable	8	February	2016
877	38 years	female	GO	Midwest	not detectable	8	February	2016
878	61 years	female	RN	Northeast	not detectable	8	February	2016
879	40 year	female	RO	North	not detectable	8	February	2016
880	2 years	male	GO	Midwest	not detectable	8	February	2016
881	2 years	male	MA	Northeast	not detectable	8	February	2016
882	43 years	female	DF	Midwest	not detectable	8	February	2016
883	27 years	female	DF	Midwest	not detectable	8	February	2016
884	33 years	female	MA	Northeast	not detectable	8	February	2016
885	34 years	male	DF	Midwest	not detectable	8	February	2016
886	44 years	female	SP	Southeast	not detectable	8	February	2016
887	32 years	female	GO	Midwest	not detectable	8	February	2016
888	28 years	female	BA	Northeast	not detectable	8	February	2016
889	28 years	male	SE	Northeast	not detectable	8	February	2016
890	32 years	female	TO	North	not detectable	8	February	2016
891	37 years	female	MG	Southeast	not detectable	8	February	2016
892	22 years	female	GO	Midwest	detectable	8	February	2016
893	15 years	female	SC	South	not detectable	8	February	2016
894	55 years	female	MG	Southeast	not detectable	8	February	2016
895	31 years	male	BA	Northeast	not detectable	8	February	2016
896	57 years	male	SP	Southeast	not detectable	8	February	2016
897	34 years	female	SP	Southeast	not detectable	8	February	2016
898	23 years	female	GO	Midwest	not detectable	8	February	2016
899	8 months	female	PE	Northeast	not detectable	8	February	2016
900	40 year	male	RO	North	not detectable	8	February	2016
901	35 years	female	AM	North	not detectable	8	February	2016
902	33 years	female	MG	Southeast	detectable	8	February	2016
903	64 years	male	GO	Midwest	not detectable	8	February	2016
904	38 years	female	MG	Southeast	not detectable	8	February	2016
905	34 years	female	MG	Southeast	not detectable	8	February	2016
906	71 years	male	MG	Southeast	not detectable	8	February	2016
907	37 years	female	MG	Southeast	detectable	8	February	2016
908	82 years	male	MG	Southeast	not detectable	8	February	2016
909	14 years	male	MS	Midwest	not detectable	8	February	2016
910	31 years	female	SP	Southeast	not detectable	8	February	2016
911	16 months	male	BA	Northeast	not detectable	8	February	2016
912	52 years	female	MG	Southeast	not detectable	8	February	2016
913	30 year	female	GO	Midwest	not detectable	8	February	2016
914	52 years	male	TO	North	not detectable	8	February	2016
915	22 years	female	MG	Southeast	not detectable	8	February	2016
916	15 years	male	MG	Southeast	not detectable	8	February	2016
917	28 years	female	SP	Southeast	not detectable	8	February	2016
918	23 years	female	MG	Southeast	not detectable	8	February	2016
919	50 year	female	MG	Southeast	not detectable	8	February	2016
920	57 years	female	MG	Southeast	not detectable	8	February	2016
921	23 years	female	MS	Midwest	not detectable	8	February	2016
922	71 years	female	MS	Midwest	detectable	8	February	2016
923	18 years	male	MA	Northeast	not detectable	8	February	2016
924	21 years	female	MA	Northeast	not detectable	8	February	2016
925	49 years	female	MA	Northeast	not detectable	8	February	2016
926	35 years	female	AL	Northeast	not detectable	8	February	2016
927	64 years	female	MS	Midwest	not detectable	8	February	2016
928	23 years	male	MG	Southeast	not detectable	8	February	2016
929	51 years	female	PI	Northeast	not detectable	8	February	2016
930	51 years	female	GO	Midwest	not detectable	8	February	2016
931	4 years	female	MG	Southeast	not detectable	8	February	2016
932	36 years	female	BA	Northeast	not detectable	8	February	2016
933	28 years	female	PE	Northeast	not detectable	8	February	2016
934	7 months	female	GO	Midwest	detectable	8	February	2016
935	48 years	male	PA	North	not detectable	8	February	2016
936	26 years	female	PA	North	not detectable	8	February	2016
937	56 years	male	TO	North	detectable	8	February	2016
938	35 years	female	PE	Northeast	not detectable	8	February	2016
939	84 years	female	PE	Northeast	not detectable	8	February	2016
940	33 years	female	PE	Northeast	not detectable	8	February	2016
941	24 years	female	MS	Midwest	not detectable	8	February	2016
942	32 years	female	MG	Southeast	not detectable	8	February	2016
943	23 years	male	DF	Midwest	detectable	8	February	2016
944	33 years	female	DF	Midwest	not detectable	8	February	2016
945	25 years	male	MA	Northeast	not detectable	8	February	2016
946	14 years	female	GO	Midwest	not detectable	8	February	2016
947	1 year	male	DF	Midwest	not detectable	8	February	2016
948	30 year	female	SP	Southeast	not detectable	8	February	2016
949	22 years	male	PR	South	not detectable	8	February	2016
950	30 year	female	SP	Southeast	not detectable	8	February	2016
951	2 months	female	MG	Southeast	detectable	9	February	2016
952	53 years	male	MG	Southeast	not detectable	9	February	2016
953	75 years	female	MG	Southeast	not detectable	9	February	2016
954	34 years	female	MG	Southeast	detectable	9	February	2016
955	10 year	female	MG	Southeast	not detectable	9	February	2016
956	2 years	female	MG	Southeast	not detectable	9	February	2016
957	21 years	female	MG	Southeast	not detectable	9	February	2016
958	33 years	female	MG	Southeast	not detectable	9	February	2016
959	2 months	male	MG	Southeast	detectable	9	February	2016
960	16 years	female	RJ	Southeast	not detectable	9	February	2016
961	54 years	female	BA	Northeast	not detectable	9	February	2016
962	62 years	female	MS	Midwest	not detectable	9	February	2016
963	24 years	female	MG	Southeast	not detectable	9	February	2016
964	36 years	female	MG	Southeast	not detectable	9	February	2016
965	34 years	female	MG	Southeast	detectable	9	February	2016
966	66 years	female	MG	Southeast	detectable	9	February	2016
967	65 years	male	MG	Southeast	not detectable	9	February	2016
968	54 years	female	MG	Southeast	not detectable	9	February	2016
969	35 years	female	RJ	Southeast	not detectable	9	February	2016
970	67 years	female	GO	Midwest	not detectable	9	February	2016
971	79 years	male	SP	Southeast	not detectable	9	February	2016
972	7 years	male	SP	Southeast	detectable	9	February	2016
973	53 years	female	MG	Southeast	not detectable	9	February	2016
974	11 years	male	MG	Southeast	not detectable	9	February	2016
975	57 years	female	SP	Southeast	not detectable	9	February	2016
976	21 years	male	PA	North	not detectable	9	February	2016
977	43 years	male	SC	South	not detectable	9	February	2016
978	62 years	female	SP	Southeast	detectable	9	February	2016
979	30 year	female	SP	Southeast	not detectable	9	February	2016
980	36 years	female	PE	Northeast	not detectable	9	February	2016
981	31 years	female	PE	Northeast	not detectable	9	February	2016
982	48 years	female	PE	Northeast	not detectable	9	February	2016
983	49 years	female	PE	Northeast	not detectable	9	February	2016
984	34 years	female	PE	Northeast	not detectable	9	February	2016
985	59 years	male	PE	Northeast	not detectable	9	February	2016
986	12 years	male	PE	Northeast	not detectable	9	February	2016
987	46 years	male	MG	Southeast	not detectable	9	February	2016
988	17 years	female	SP	Southeast	not detectable	9	February	2016
989	38 years	female	PE	Northeast	not detectable	9	February	2016
990	43 years	female	PE	Northeast	not detectable	9	February	2016
991	1 day	female	PI	Northeast	not detectable	9	February	2016
992	31 years	female	MS	Midwest	not detectable	9	February	2016
993	26 years	male	MS	Midwest	not detectable	9	February	2016
994	57 years	female	MS	Midwest	not detectable	9	February	2016
995	8 months	male	MG	Southeast	not detectable	9	February	2016
996	28 years	male	DF	Midwest	not detectable	9	February	2016
997	70 year	female	MG	Southeast	detectable	9	February	2016
998	59 years	male	DF	Midwest	not detectable	9	February	2016
999	26 years	female	PE	Northeast	not detectable	9	February	2016
1000	40 year	male	DF	Midwest	not detectable	9	February	2016
1001	35 years	female	GO	Midwest	not detectable	9	February	2016
1002	40 year	male	GO	Midwest	detectable	9	February	2016
1003	34 years	female	GO	Midwest	not detectable	9	February	2016
1004	62 years	female	SP	Southeast	not detectable	9	February	2016
1005	64 years	male	DF	Midwest	not detectable	9	February	2016
1006	32 years	male	DF	Midwest	not detectable	9	February	2016
1007	57 years	female	DF	Midwest	not detectable	9	February	2016
1008	44 years	female	GO	Midwest	not detectable	9	February	2016
1009	39 years	female	DF	Midwest	not detectable	9	February	2016
1010	23 years	female	PE	Northeast	not detectable	9	February	2016
1011	60 year	male	PB	Northeast	not detectable	9	February	2016
1012	31 years	female	SP	Southeast	not detectable	9	February	2016
1013	29 years	male	SP	Southeast	not detectable	9	February	2016
1014	73 years	female	SP	Southeast	not detectable	9	February	2016
1015	28 years	female	SP	Southeast	not detectable	9	February	2016
1016	39 years	female	BA	Northeast	not detectable	9	February	2016
1017	38 years	female	SP	Southeast	not detectable	9	February	2016
1018	41 years	female	BA	Northeast	not detectable	9	February	2016
1019	12 years	female	SP	Southeast	not detectable	9	February	2016
1020	32 years	male	SP	Southeast	not detectable	9	February	2016
1021	23 years	female	PR	South	not detectable	9	February	2016
1022	6 years	male	PR	South	not detectable	9	February	2016
1023	19 years	male	TO	North	not detectable	9	February	2016
1024	23 years	female	MG	Southeast	not detectable	9	March	2016
1025	3 years	male	MG	Southeast	not detectable	9	March	2016
1026	24 years	female	MG	Southeast	not detectable	9	March	2016
1027	24 years	female	MG	Southeast	not detectable	9	March	2016
1028	34 years	female	MG	Southeast	not detectable	9	March	2016
1029	38 years	female	MG	Southeast	not detectable	9	March	2016
1030	53 years	male	AL	Northeast	not detectable	9	March	2016
1031	49 years	female	AL	Northeast	not detectable	9	March	2016
1032	26 years	female	PB	Northeast	not detectable	9	March	2016
1033	39 years	female	PB	Northeast	not detectable	9	March	2016
1034	33 years	female	MG	Southeast	not detectable	9	March	2016
1035	17 years	female	GO	Midwest	not detectable	9	March	2016
1036	38 years	female	MG	Southeast	not detectable	9	March	2016
1037	27 years	female	ES	Southeast	not detectable	9	March	2016
1038	29 years	female	SP	Southeast	not detectable	9	March	2016
1039	33 years	female	GO	Midwest	not detectable	9	March	2016
1040	15 years	male	MG	Southeast	not detectable	9	March	2016
1041	7 months	female	SP	Southeast	not detectable	9	March	2016
1042	81 years	female	MG	Southeast	detectable	9	March	2016
1043	24 years	female	GO	Midwest	not detectable	9	March	2016
1044	76 years	female	GO	Midwest	not detectable	9	March	2016
1045	28 years	female	SP	Southeast	not detectable	9	March	2016
1046	28 years	female	SP	Southeast	not detectable	9	March	2016
1047	41 years	male	GO	Midwest	detectable	9	March	2016
1048	18 years	female	PA	North	not detectable	9	March	2016
1049	85 years	male	PE	Northeast	not detectable	9	March	2016
1050	3 years	female	PE	Northeast	not detectable	9	March	2016
1051	41 years	female	SC	South	not detectable	9	March	2016
1052	30 year	male	MG	Southeast	not detectable	9	March	2016
1053	58 years	female	PR	South	not detectable	9	March	2016
1054	33 years	male	DF	Midwest	not detectable	9	March	2016
1055	28 years	female	SP	Southeast	detectable	9	March	2016
1056	39 years	female	DF	Midwest	not detectable	9	March	2016
1057	34 years	female	GO	Midwest	not detectable	9	March	2016
1058	32 years	female	PR	South	not detectable	9	March	2016
1059	21 years	male	GO	Midwest	not detectable	9	March	2016
1060	45 years	female	GO	Midwest	not detectable	9	March	2016
1061	32 years	female	RJ	Southeast	not detectable	9	March	2016
1062	38 years	female	DF	Midwest	not detectable	9	March	2016
1063	48 years	male	AL	Northeast	not detectable	9	March	2016
1064	34 years	female	PR	South	not detectable	9	March	2016
1065	31 years	female	SP	Southeast	not detectable	9	March	2016
1066	99 years	female	PE	Northeast	not detectable	9	March	2016
1067	68 years	female	PE	Northeast	not detectable	9	March	2016
1068	38 years	female	SP	Southeast	not detectable	9	March	2016
1069	29 years	female	MT	Midwest	detectable	9	March	2016
1070	37 years	female	BA	Northeast	not detectable	9	March	2016
1071	57 years	male	SP	Southeast	not detectable	9	March	2016
1072	17 years	male	PR	South	not detectable	9	March	2016
1073	56 years	female	MG	Southeast	not detectable	9	March	2016
1074	66 years	female	MG	Southeast	not detectable	9	March	2016
1075	25 years	male	TO	North	not detectable	9	March	2016
1076	52 years	female	PB	Northeast	not detectable	9	March	2016
1077	6 years	female	SP	Southeast	not detectable	9	March	2016
1078	36 years	female	MG	Southeast	not detectable	9	March	2016
1079	24 years	female	GO	Midwest	not detectable	9	March	2016
1080	30 year	female	SP	Southeast	detectable	9	March	2016
1081	20 year	female	SP	Southeast	not detectable	9	March	2016
1082	33 years	female	PB	Northeast	not detectable	9	March	2016
1083	34 years	male	MG	Southeast	not detectable	9	March	2016
1084	18 years	female	MT	Midwest	not detectable	9	March	2016
1085	7 years	female	MG	Southeast	not detectable	9	March	2016
1086	35 years	female	GO	Midwest	not detectable	9	March	2016
1087	38 years	female	GO	Midwest	detectable	9	March	2016
1088	37 years	female	GO	Midwest	not detectable	9	March	2016
1089	27 years	male	PE	Northeast	not detectable	9	March	2016
1090	55 years	male	MG	Southeast	not detectable	9	March	2016
1091	12 years	female	MG	Southeast	not detectable	9	March	2016
1092	64 years	male	RN	Northeast	not detectable	9	March	2016
1093	36 years	female	MG	Southeast	not detectable	9	March	2016
1094	6 months	male	BA	Northeast	not detectable	9	March	2016
1095	29 years	female	MG	Southeast	not detectable	9	March	2016
1096	28 years	female	GO	Midwest	not detectable	9	March	2016
1097	33 years	male	GO	Midwest	not detectable	9	March	2016
1098	34 years	female	DF	Midwest	not detectable	9	March	2016
1099	27 years	female	GO	Midwest	not detectable	9	March	2016
1100	42 years	female	DF	Midwest	not detectable	9	March	2016
1101	25 years	female	MA	Northeast	not detectable	9	March	2016
1102	30 year	female	GO	Midwest	detectable	9	March	2016
1103	39 years	male	MG	Southeast	not detectable	9	March	2016
1104	63 years	male	MG	Southeast	not detectable	9	March	2016
1105	7 years	male	SP	Southeast	not detectable	9	March	2016
1106	53 years	female	SP	Southeast	detectable	9	March	2016
1107	51 years	male	BA	Northeast	detectable	9	March	2016
1108	31 years	female	MA	Northeast	not detectable	9	March	2016
1109	36 years	female	DF	Midwest	not detectable	9	March	2016
1110	50 year	female	RJ	Southeast	not detectable	9	March	2016
1111	21 years	female	GO	Midwest	not detectable	9	March	2016
1112	82 years	male	SP	Southeast	not detectable	9	March	2016
1113	39 years	female	BA	Northeast	not detectable	9	March	2016
1114	48 years	male	SP	Southeast	not detectable	9	March	2016
1115	32 years	female	AM	North	not detectable	9	March	2016
1116	71 years	male	MG	Southeast	not detectable	9	March	2016
1117	70 year	male	MG	Southeast	not detectable	9	March	2016
1118	53 years	male	MG	Southeast	not detectable	9	March	2016
1119	70 year	male	MG	Southeast	detectable	9	March	2016
1120	34 years	female	MG	Southeast	not detectable	9	March	2016
1121	43 years	male	MG	Southeast	not detectable	9	March	2016
1122	37 years	female	MG	Southeast	not detectable	9	March	2016
1123	21 years	female	MG	Southeast	detectable	9	March	2016
1124	33 years	female	MG	Southeast	detectable	9	March	2016
1125	14 years	male	MG	Southeast	detectable	9	March	2016
1126	27 years	female	MG	Southeast	not detectable	9	March	2016
1127	32 years	female	MG	Southeast	detectable	9	March	2016
1128	53 years	female	MG	Southeast	not detectable	9	March	2016
1129	30 year	female	PB	Northeast	not detectable	9	March	2016
1130	29 years	female	AL	Northeast	not detectable	9	March	2016
1131	33 years	female	MG	Southeast	not detectable	9	March	2016
1132	55 years	female	PA	North	not detectable	9	March	2016
1133	56 years	female	PE	Northeast	not detectable	9	March	2016
1134	57 years	male	PE	Northeast	not detectable	9	March	2016
1135	4 years	male	PE	Northeast	not detectable	9	March	2016
1136	71 years	female	PE	Northeast	not detectable	9	March	2016
1137	34 years	female	PE	Northeast	not detectable	9	March	2016
1138	3 years	male	PE	Northeast	not detectable	9	March	2016
1139	3 years	female	SP	Southeast	not detectable	9	March	2016
1140	45 years	male	DF	Midwest	not detectable	9	March	2016
1141	3 years	male	MA	Northeast	not detectable	9	March	2016
1142	57 years	male	GO	Midwest	not detectable	9	March	2016
1143	35 years	male	DF	Midwest	not detectable	9	March	2016
1144	29 years	female	DF	Midwest	not detectable	9	March	2016
1145	31 years	female	MA	Northeast	not detectable	9	March	2016
1146	27 years	male	SC	South	detectable	9	March	2016
1147	36 years	female	GO	Midwest	not detectable	9	March	2016
1148	26 years	male	DF	Midwest	not detectable	9	March	2016
1149	38 years	female	DF	Midwest	not detectable	9	March	2016
1150	49 years	female	DF	Midwest	not detectable	9	March	2016
1151	20 year	female	AL	Northeast	not detectable	9	March	2016
1152	33 years	female	BA	Northeast	detectable	9	March	2016
1153	51 years	male	GO	Midwest	detectable	9	March	2016
1154	49 years	female	SP	Southeast	not detectable	9	March	2016
1155	9 months	male	SP	Southeast	not detectable	9	March	2016
1156	47 years	female	MT	Midwest	not detectable	9	March	2016
1157	29 years	male	PE	Northeast	not detectable	9	March	2016
1158	23 years	female	MT	Midwest	not detectable	9	March	2016
1159	28 years	female	BA	Northeast	not detectable	9	March	2016
1160	3 years	male	SP	Southeast	not detectable	9	March	2016
1161	81 years	male	AL	Northeast	detectable	9	March	2016
1162	38 years	female	MG	Southeast	not detectable	9	March	2016
1163	77 years	male	SP	Southeast	not detectable	9	March	2016
1164	1 year	male	MG	Southeast	not detectable	10	March	2016
1165	15 years	female	MG	Southeast	detectable	10	March	2016
1166	35 years	female	MG	Southeast	not detectable	10	March	2016
1167	5 years	male	MG	Southeast	detectable	10	March	2016
1168	38 years	female	GO	Midwest	not detectable	10	March	2016
1169	99 years	female	BA	Northeast	not detectable	10	March	2016
1170	32 years	female	MG	Southeast	detectable	10	March	2016
1171	30 year	female	GO	Midwest	detectable	10	March	2016
1172	25 years	female	PE	Northeast	not detectable	10	March	2016
1173	42 years	female	PE	Northeast	not detectable	10	March	2016
1174	35 years	male	MA	Northeast	not detectable	10	March	2016
1175	10 months	male	PE	Northeast	not detectable	10	March	2016
1176	69 years	female	PE	Northeast	not detectable	10	March	2016
1177	39 years	female	PE	Northeast	detectable	10	March	2016
1178	36 years	female	SP	Southeast	not detectable	10	March	2016
1179	33 years	female	DF	Midwest	not detectable	10	March	2016
1180	80 year	male	MG	Southeast	detectable	10	March	2016
1181	32 years	female	RS	South	not detectable	10	March	2016
1182	35 years	female	GO	Midwest	not detectable	10	March	2016
1183	39 years	female	PE	Northeast	not detectable	10	March	2016
1184	24 years	female	MG	Southeast	not detectable	10	March	2016
1185	49 years	female	MT	Midwest	not detectable	10	March	2016
1186	45 years	male	RJ	Southeast	detectable	10	March	2016
1187	23 years	female	MG	Southeast	not detectable	10	March	2016
1188	36 years	female	MG	Southeast	not detectable	10	March	2016
1189	29 years	female	BA	Northeast	not detectable	10	March	2016
1190	3 years	male	BA	Northeast	not detectable	10	March	2016
1191	3 years	male	MG	Southeast	not detectable	10	March	2016
1192	58 years	female	MG	Southeast	not detectable	10	March	2016
1193	20 year	female	MG	Southeast	not detectable	10	March	2016
1194	15 years	female	MG	Southeast	not detectable	10	March	2016
1195	55 years	female	MG	Southeast	not detectable	10	March	2016
1196	48 years	female	MG	Southeast	detectable	10	March	2016
1197	60 year	female	MG	Southeast	not detectable	10	March	2016
1198	34 years	female	MG	Southeast	not detectable	10	March	2016
1199	30 year	female	GO	Midwest	detectable	10	March	2016
1200	35 years	female	PA	North	not detectable	10	March	2016
1201	63 years	male	GO	Midwest	not detectable	10	March	2016
1202	32 years	female	MG	Southeast	not detectable	10	March	2016
1203	33 years	female	BA	Northeast	not detectable	10	March	2016
1204	28 years	female	MG	Southeast	detectable	10	March	2016
1205	37 years	female	BA	Northeast	not detectable	10	March	2016
1206	36 years	female	SP	Southeast	not detectable	10	March	2016
1207	40 year	female	MG	Southeast	not detectable	10	March	2016
1208	32 years	female	MG	Southeast	not detectable	10	March	2016
1209	66 years	male	PA	North	not detectable	10	March	2016
1210	38 years	female	SP	Southeast	not detectable	10	March	2016
1211	23 years	female	CE	Northeast	not detectable	10	March	2016
1212	51 years	female	CE	Northeast	not detectable	10	March	2016
1213	26 years	female	PE	Northeast	not detectable	10	March	2016
1214	41 years	male	PE	Northeast	not detectable	10	March	2016
1215	63 years	female	PE	Northeast	not detectable	10	March	2016
1216	43 years	male	PE	Northeast	not detectable	10	March	2016
1217	57 years	male	PE	Northeast	not detectable	10	March	2016
1218	46 years	male	PE	Northeast	not detectable	10	March	2016
1219	31 years	female	SE	Northeast	not detectable	10	March	2016
1220	2 years	female	PI	Northeast	not detectable	10	March	2016
1221	39 years	female	PE	Northeast	not detectable	10	March	2016
1222	23 years	female	SP	Southeast	not detectable	10	March	2016
1223	53 years	male	MS	Midwest	not detectable	10	March	2016
1224	25 years	female	RJ	Southeast	not detectable	10	March	2016
1225	8 years	female	GO	Midwest	not detectable	10	March	2016
1226	31 years	female	DF	Midwest	not detectable	10	March	2016
1227	6 months	female	BA	Northeast	not detectable	10	March	2016
1228	4 days	female	MA	Northeast	not detectable	10	March	2016
1229	68 years	female	RO	North	not detectable	10	March	2016
1230	64 years	male	DF	Midwest	not detectable	10	March	2016
1231	35 years	female	DF	Midwest	not detectable	10	March	2016
1232	5 years	male	RS	South	detectable	10	March	2016
1233	46 years	female	MG	Southeast	detectable	10	March	2016
1234	15 years	female	RJ	Southeast	not detectable	10	March	2016
1235	40 year	male	MG	Southeast	not detectable	10	March	2016
1236	19 years	male	MG	Southeast	not detectable	10	March	2016
1237	85 years	female	MS	Midwest	not detectable	10	March	2016
1238	53 years	male	MG	Southeast	not detectable	10	March	2016
1239	78 years	male	MG	Southeast	not detectable	10	March	2016
1240	33 years	female	MG	Southeast	not detectable	10	March	2016
1241	47 years	female	MG	Southeast	not detectable	10	March	2016
1242	30 year	female	MG	Southeast	not detectable	10	March	2016
1243	31 years	female	MG	Southeast	not detectable	10	March	2016
1244	55 years	female	MG	Southeast	not detectable	10	March	2016
1245	51 years	female	AL	Northeast	not detectable	10	March	2016
1246	46 years	male	RJ	Southeast	not detectable	10	March	2016
1247	29 years	female	MT	Midwest	detectable	10	March	2016
1248	6 months	female	SP	Southeast	not detectable	10	March	2016
1249	31 years	female	MG	Southeast	not detectable	10	March	2016
1250	4 months	female	GO	Midwest	not detectable	10	March	2016
1251	69 years	male	GO	Midwest	detectable	10	March	2016
1252	68 years	male	AL	Northeast	not detectable	10	March	2016
1253	26 years	female	SP	Southeast	not detectable	10	March	2016
1254	36 years	female	RJ	Southeast	detectable	10	March	2016
1255	36 years	male	SP	Southeast	not detectable	10	March	2016
1256	28 years	female	SP	Southeast	not detectable	10	March	2016
1257	36 years	female	RJ	Southeast	detectable	10	March	2016
1258	7 years	female	MG	Southeast	detectable	10	March	2016
1259	40 year	female	MG	Southeast	detectable	10	March	2016
1260	33 years	female	MG	Southeast	not detectable	10	March	2016
1261	37 years	female	MG	Southeast	not detectable	10	March	2016
1262	35 years	female	MG	Southeast	not detectable	10	March	2016
1263	29 years	female	PB	Northeast	not detectable	10	March	2016
1264	55 years	male	MG	Southeast	not detectable	10	March	2016
1265	21 years	female	PI	Northeast	not detectable	10	March	2016
1266	64 years	female	MG	Southeast	not detectable	10	March	2016
1267	25 years	female	PA	North	not detectable	10	March	2016
1268	26 years	male	PA	North	not detectable	10	March	2016
1269	10 year	male	MG	Southeast	not detectable	10	March	2016
1270	21 years	female	PA	North	not detectable	10	March	2016
1271	72 years	female	PE	Northeast	not detectable	10	March	2016
1272	34 years	female	PE	Northeast	not detectable	10	March	2016
1273	32 years	female	PE	Northeast	not detectable	10	March	2016
1274	2 years	male	PE	Northeast	not detectable	10	March	2016
1275	7 months	female	MG	Southeast	not detectable	10	March	2016
1276	21 years	female	MG	Southeast	not detectable	10	March	2016
1277	78 years	female	PE	Northeast	not detectable	10	March	2016
1278	66 years	female	PA	North	not detectable	10	March	2016
1279	73 years	female	PE	Northeast	not detectable	10	March	2016
1280	15 years	female	SE	Northeast	not detectable	10	March	2016
1281	36 years	female	RR	North	not detectable	10	March	2016
1282	11 years	male	PE	Northeast	not detectable	10	March	2016
1283	23 years	female	PA	North	not detectable	10	March	2016
1284	26 years	male	PA	North	not detectable	10	March	2016
1285	81 years	female	PE	Northeast	not detectable	10	March	2016
1286	33 years	female	PE	Northeast	not detectable	10	March	2016
1287	49 years	female	PE	Northeast	not detectable	10	March	2016
1288	63 years	female	SP	Southeast	detectable	10	March	2016
1289	50 year	male	PE	Northeast	not detectable	10	March	2016
1290	50 year	female	PE	Northeast	not detectable	10	March	2016
1291	29 years	male	PA	North	not detectable	10	March	2016
1292	51 years	male	SP	Southeast	not detectable	10	March	2016
1293	31 years	female	MG	Southeast	not detectable	10	March	2016
1294	33 years	female	MG	Southeast	detectable	10	March	2016
1295	33 years	female	MG	Southeast	not detectable	10	March	2016
1296	32 years	male	MG	Southeast	not detectable	10	March	2016
1297	39 years	female	GO	Midwest	not detectable	10	March	2016
1298	32 years	female	TO	North	detectable	10	March	2016
1299	56 years	female	GO	Midwest	not detectable	10	March	2016
1300	36 years	female	GO	Midwest	not detectable	10	March	2016
1301	10 year	male	GO	Midwest	not detectable	10	March	2016
1302	1 year	male	MA	Northeast	not detectable	10	March	2016
1303	55 years	male	RJ	Southeast	not detectable	10	March	2016
1304	5 years	female	GO	Midwest	not detectable	10	March	2016
1305	28 years	female	RJ	Southeast	not detectable	10	March	2016
1306	28 years	female	MA	Northeast	not detectable	10	March	2016
1307	12 years	male	MA	Northeast	not detectable	10	March	2016
1308	53 years	female	GO	Midwest	not detectable	10	March	2016
1309	55 years	female	SP	Southeast	not detectable	10	March	2016
1310	5 years	female	MA	Northeast	not detectable	10	March	2016
1311	39 years	female	MA	Northeast	detectable	10	March	2016
1312	8 months	female	SP	Southeast	not detectable	10	March	2016
1313	76 years	male	SP	Southeast	detectable	10	March	2016
1314	77 years	female	TO	North	not detectable	10	March	2016
1315	57 years	female	AL	Northeast	detectable	10	March	2016
1316	36 years	female	MG	Southeast	not detectable	10	March	2016
1317	62 years	female	RJ	Southeast	not detectable	10	March	2016
1318	60 year	female	MT	Midwest	not detectable	10	March	2016
1319	48 years	female	SP	Southeast	not detectable	10	March	2016
1320	21 years	female	AL	Northeast	not detectable	10	March	2016
1321	55 years	female	TO	North	not detectable	10	March	2016
1322	12 years	male	PR	South	not detectable	10	March	2016
1323	30 year	female	MG	Southeast	not detectable	10	March	2016
1324	32 years	female	MG	Southeast	not detectable	10	March	2016
1325	31 years	female	MG	Southeast	not detectable	10	March	2016
1326	22 years	female	MG	Southeast	not detectable	10	March	2016
1327	32 years	female	MG	Southeast	detectable	10	March	2016
1328	21 years	female	MG	Southeast	detectable	10	March	2016
1329	35 years	female	MG	Southeast	not detectable	10	March	2016
1330	2 years	female	SP	Southeast	not detectable	10	March	2016
1331	47 years	male	MG	Southeast	detectable	10	March	2016
1332	32 years	female	MG	Southeast	not detectable	10	March	2016
1333	40 year	female	MG	Southeast	not detectable	10	March	2016
1334	9 months	male	MG	Southeast	not detectable	10	March	2016
1335	1 year	male	MG	Southeast	not detectable	10	March	2016
1336	60 year	male	GO	Midwest	not detectable	10	March	2016
1337	69 years	female	PB	Northeast	not detectable	10	March	2016
1338	43 years	female	MG	Southeast	not detectable	10	March	2016
1339	32 years	female	MG	Southeast	not detectable	10	March	2016
1340	41 years	female	MG	Southeast	not detectable	10	March	2016
1341	51 years	female	MG	Southeast	not detectable	10	March	2016
1342	5 years	female	MG	Southeast	not detectable	10	March	2016
1343	35 years	female	PB	Northeast	not detectable	10	March	2016
1344	29 years	female	GO	Midwest	not detectable	10	March	2016
1345	40 year	female	CE	Northeast	not detectable	10	March	2016
1346	34 years	female	RJ	Southeast	not detectable	10	March	2016
1347	90 year	female	RJ	Southeast	not detectable	10	March	2016
1348	28 years	female	MG	Southeast	not detectable	10	March	2016
1349	24 years	female	PE	Northeast	not detectable	10	March	2016
1350	32 years	male	SP	Southeast	not detectable	10	March	2016
1351	29 years	female	PA	North	not detectable	10	March	2016
1352	53 years	female	PE	Northeast	not detectable	10	March	2016
1353	1 year	male	PE	Northeast	not detectable	10	March	2016
1354	36 years	female	MG	Southeast	not detectable	10	March	2016
1355	1 year	female	MS	Midwest	not detectable	10	March	2016
1356	30 year	female	PE	Northeast	not detectable	10	March	2016
1357	68 years	male	GO	Midwest	detectable	10	March	2016
1358	39 years	male	GO	Midwest	not detectable	10	March	2016
1359	38 years	male	RJ	Southeast	not detectable	10	March	2016
1360	40 year	female	BA	Northeast	not detectable	10	March	2016
1361	29 years	female	BA	Northeast	not detectable	10	March	2016
1362	24 years	female	MT	Midwest	not detectable	10	March	2016
1363	7 years	female	GO	Midwest	detectable	10	March	2016
1364	3 years	female	GO	Midwest	not detectable	10	March	2016
1365	69 years	female	MG	Southeast	not detectable	10	March	2016
1366	0 year	female	RJ	Southeast	not detectable	10	March	2016
1367	32 years	male	SP	Southeast	not detectable	10	March	2016
1368	81 years	female	RJ	Southeast	not detectable	10	March	2016
1369	51 years	female	GO	Midwest	not detectable	10	March	2016
1370	27 years	female	AC	North	detectable	10	March	2016
1371	78 years	female	MG	Southeast	not detectable	11	March	2016
1372	35 years	female	MG	Southeast	not detectable	11	March	2016
1373	8 years	female	MG	Southeast	not detectable	11	March	2016
1374	39 years	female	MG	Southeast	detectable	11	March	2016
1375	33 years	female	MG	Southeast	detectable	11	March	2016
1376	18 years	male	MG	Southeast	not detectable	11	March	2016
1377	37 years	female	MG	Southeast	not detectable	11	March	2016
1378	62 years	female	MG	Southeast	not detectable	11	March	2016
1379	30 year	female	MG	Southeast	detectable	11	March	2016
1380	6 years	female	GO	Midwest	not detectable	11	March	2016
1381	85 years	female	SP	Southeast	not detectable	11	March	2016
1382	27 years	female	BA	Northeast	not detectable	11	March	2016
1383	36 years	female	SP	Southeast	detectable	11	March	2016
1384	54 years	male	MG	Southeast	not detectable	11	March	2016
1385	37 years	female	MG	Southeast	not detectable	11	March	2016
1386	28 years	female	SP	Southeast	not detectable	11	March	2016
1387	61 years	male	MG	Southeast	detectable	11	March	2016
1388	24 years	female	PA	North	not detectable	11	March	2016
1389	59 years	male	MG	Southeast	not detectable	11	March	2016
1390	14 years	male	PR	South	not detectable	11	March	2016
1391	39 years	female	MG	Southeast	detectable	11	March	2016
1392	64 years	female	PE	Northeast	not detectable	11	March	2016
1393	24 years	female	PE	Northeast	not detectable	11	March	2016
1394	33 years	female	MS	Midwest	detectable	11	March	2016
1395	71 years	female	BA	Northeast	not detectable	11	March	2016
1396	33 years	female	PE	Northeast	not detectable	11	March	2016
1397	32 years	female	GO	Midwest	not detectable	11	March	2016
1398	34 years	male	SE	Northeast	not detectable	11	March	2016
1399	38 years	female	SP	Southeast	detectable	11	March	2016
1400	35 years	female	RJ	Southeast	not detectable	11	March	2016
1401	45 years	female	SP	Southeast	detectable	11	March	2016
1402	42 years	female	MA	Northeast	not detectable	11	March	2016
1403	32 years	female	GO	Midwest	not detectable	11	March	2016
1404	81 years	female	PE	Northeast	not detectable	11	March	2016
1405	31 years	female	PE	Northeast	not detectable	11	March	2016
1406	31 years	female	PE	Northeast	not detectable	11	March	2016
1407	35 years	female	GO	Midwest	not detectable	11	March	2016
1408	33 years	female	GO	Midwest	not detectable	11	March	2016
1409	21 years	female	RJ	Southeast	not detectable	11	March	2016
1410	35 years	male	BA	Northeast	not detectable	11	March	2016
1411	28 years	female	BA	Northeast	not detectable	11	March	2016
1412	52 years	male	BA	Northeast	detectable	11	March	2016
1413	20 year	female	GO	Midwest	not detectable	11	March	2016
1414	15 days	female	GO	Midwest	not detectable	11	March	2016
1415	35 years	female	CE	Northeast	not detectable	11	March	2016
1416	50 year	male	SP	Southeast	not detectable	11	March	2016
1417	35 years	female	MG	Southeast	detectable	11	March	2016
1418	30 year	female	GO	Midwest	not detectable	11	March	2016
1419	21 years	male	MG	Southeast	not detectable	11	March	2016
1420	27 years	female	MT	Midwest	detectable	11	March	2016
1421	1 month	female	AC	North	not detectable	11	March	2016
1422	9 months	male	MA	Northeast	not detectable	11	March	2016
1423	71 years	male	MA	Northeast	not detectable	11	March	2016
1424	32 years	female	MG	Southeast	not detectable	11	March	2016
1425	42 years	male	MG	Southeast	not detectable	11	March	2016
1426	35 years	female	MG	Southeast	not detectable	11	March	2016
1427	47 years	female	MG	Southeast	not detectable	11	March	2016
1428	28 years	female	BA	Northeast	not detectable	11	March	2016
1429	79 years	female	SP	Southeast	not detectable	11	March	2016
1430	39 years	female	AL	Northeast	not detectable	11	March	2016
1431	40 year	male	BA	Northeast	detectable	11	March	2016
1432	29 years	female	SP	Southeast	not detectable	11	March	2016
1433	68 years	female	GO	Midwest	detectable	11	March	2016
1434	41 years	female	SP	Southeast	not detectable	11	March	2016
1435	28 years	female	GO	Midwest	detectable	11	March	2016
1436	32 years	female	ES	Southeast	not detectable	11	March	2016
1437	1 year	female	BA	Northeast	detectable	11	March	2016
1438	23 years	female	PI	Northeast	not detectable	11	March	2016
1439	15 years	female	PI	Northeast	not detectable	11	March	2016
1440	10 months	female	MG	Southeast	detectable	11	March	2016
1441	35 years	female	PI	Northeast	not detectable	11	March	2016
1442	30 year	male	SC	South	not detectable	11	March	2016
1443	40 year	female	CE	Northeast	not detectable	11	March	2016
1444	31 years	female	TO	North	not detectable	11	March	2016
1445	36 years	female	PE	Northeast	not detectable	11	March	2016
1446	25 years	male	PA	North	not detectable	11	March	2016
1447	47 years	female	PA	North	not detectable	11	March	2016
1448	3 years	male	PA	North	not detectable	11	March	2016
1449	10 year	female	PE	Northeast	not detectable	11	March	2016
1450	70 year	male	PE	Northeast	not detectable	11	March	2016
1451	98 years	male	SP	Southeast	not detectable	11	March	2016
1452	31 years	female	MG	Southeast	detectable	11	March	2016
1453	36 years	female	MG	Southeast	not detectable	11	March	2016
1454	59 years	male	PE	Northeast	not detectable	11	March	2016
1455	56 years	male	MA	Northeast	not detectable	11	March	2016
1456	23 years	male	PE	Northeast	not detectable	11	March	2016
1457	27 years	female	GO	Midwest	not detectable	11	March	2016
1458	2 years	female	GO	Midwest	not detectable	11	March	2016
1459	45 years	male	SP	Southeast	not detectable	11	March	2016
1460	2 years	male	BA	Northeast	not detectable	11	March	2016
1461	60 year	female	PE	Northeast	not detectable	11	March	2016
1462	63 years	female	BA	Northeast	not detectable	11	March	2016
1463	62 years	male	AL	Northeast	not detectable	11	March	2016
1464	50 year	female	AL	Northeast	not detectable	11	March	2016
1465	32 years	female	AL	Northeast	not detectable	11	March	2016
1466	2 years	male	SP	Southeast	not detectable	11	March	2016
1467	27 years	female	GO	Midwest	not detectable	11	March	2016
1468	15 years	female	SP	Southeast	not detectable	11	March	2016
1469	5 years	male	RO	North	not detectable	11	March	2016
1470	26 years	female	MG	Southeast	not detectable	11	March	2016
1471	29 years	male	MG	Southeast	not detectable	11	March	2016
1472	28 years	female	MG	Southeast	not detectable	11	March	2016
1473	36 years	female	MG	Southeast	not detectable	11	March	2016
1474	62 years	male	MG	Southeast	not detectable	11	March	2016
1475	27 years	female	PA	North	not detectable	11	March	2016
1476	10 year	male	RJ	Southeast	not detectable	11	March	2016
1477	52 years	female	PB	Northeast	not detectable	11	March	2016
1478	36 years	female	BA	Northeast	not detectable	11	March	2016
1479	22 years	male	SP	Southeast	not detectable	11	March	2016
1480	92 years	male	GO	Midwest	not detectable	11	March	2016
1481	73 years	female	MG	Southeast	not detectable	11	March	2016
1482	10 year	male	MG	Southeast	detectable	11	March	2016
1483	63 years	male	PB	Northeast	not detectable	11	March	2016
1484	41 years	female	GO	Midwest	not detectable	11	March	2016
1485	38 years	female	MG	Southeast	not detectable	11	March	2016
1486	34 years	female	MT	Midwest	not detectable	11	March	2016
1487	8 years	female	SP	Southeast	not detectable	11	March	2016
1488	30 year	female	SP	Southeast	not detectable	11	March	2016
1489	36 years	female	SP	Southeast	not detectable	11	March	2016
1490	33 years	male	PB	Northeast	not detectable	11	March	2016
1491	78 years	female	PB	Northeast	not detectable	11	March	2016
1492	70 year	female	PB	Northeast	not detectable	11	March	2016
1493	51 years	female	MG	Southeast	not detectable	11	March	2016
1494	37 years	female	GO	Midwest	detectable	11	March	2016
1495	45 years	female	RS	South	not detectable	11	March	2016
1496	48 years	female	PB	Northeast	not detectable	11	March	2016
1497	24 years	male	RJ	Southeast	not detectable	11	March	2016
1498	48 years	male	RJ	Southeast	not detectable	11	March	2016
1499	89 years	male	CE	Northeast	not detectable	11	March	2016
1500	39 years	female	PE	Northeast	not detectable	11	March	2016
1501	48 years	female	PE	Northeast	not detectable	11	March	2016
1502	35 years	female	PA	North	not detectable	11	March	2016
1503	36 years	female	PA	North	detectable	11	March	2016
1504	87 years	female	PE	Northeast	not detectable	11	March	2016
1505	24 years	female	PA	North	detectable	11	March	2016
1506	30 year	female	MA	Northeast	not detectable	11	March	2016
1507	35 years	female	RN	Northeast	not detectable	11	March	2016
1508	31 years	female	RO	North	not detectable	11	March	2016
1509	33 years	female	MG	Southeast	detectable	11	March	2016
1510	70 year	female	SP	Southeast	not detectable	11	March	2016
1511	74 years	female	BA	Northeast	not detectable	11	March	2016
1512	37 years	male	PE	Northeast	not detectable	11	March	2016
1513	39 years	female	GO	Midwest	not detectable	11	March	2016
1514	11 years	male	MA	Northeast	not detectable	11	March	2016
1515	27 years	female	GO	Midwest	detectable	11	March	2016
1516	10 year	male	GO	Midwest	not detectable	11	March	2016
1517	18 months	female	MA	Northeast	not detectable	11	March	2016
1518	55 years	male	MA	Northeast	not detectable	11	March	2016
1519	22 years	female	MA	Northeast	not detectable	11	March	2016
1520	35 years	female	GO	Midwest	detectable	11	March	2016
1521	37 years	female	GO	Midwest	detectable	11	March	2016
1522	35 years	female	GO	Midwest	detectable	11	March	2016
1523	52 years	female	GO	Midwest	detectable	11	March	2016
1524	33 years	male	GO	Midwest	not detectable	11	March	2016
1525	15 years	female	GO	Midwest	not detectable	11	March	2016
1526	40 year	female	GO	Midwest	not detectable	11	March	2016
1527	43 years	female	MG	Southeast	not detectable	11	March	2016
1528	15 years	female	BA	Northeast	not detectable	11	March	2016
1529	59 years	female	MG	Southeast	detectable	11	March	2016
1530	35 years	male	GO	Midwest	not detectable	11	March	2016
1531	37 years	female	MG	Southeast	not detectable	11	March	2016
1532	56 years	male	RO	North	not detectable	11	March	2016
1533	2 years	female	BA	Northeast	not detectable	11	March	2016
1534	1 year	female	BA	Northeast	not detectable	11	March	2016
1535	64 years	female	GO	Midwest	not detectable	11	March	2016
1536	33 years	female	MG	Southeast	detectable	11	March	2016
1537	39 years	female	MG	Southeast	not detectable	11	March	2016
1538	43 years	female	RO	North	detectable	11	March	2016
1539	19 years	male	SP	Southeast	not detectable	11	March	2016
1540	32 years	female	MG	Southeast	not detectable	11	March	2016
1541	not informed	male	MA	Northeast	not detectable	11	March	2016
1542	not informed	male	RJ	Southeast	not detectable	12	March	2016
1543	29 years	female	MG	Southeast	not detectable	12	March	2016
1544	33 years	female	MG	Southeast	detectable	12	March	2016
1545	23 years	female	TO	North	not detectable	12	March	2016
1546	13 years	female	MG	Southeast	not detectable	12	March	2016
1547	54 years	male	MG	Southeast	not detectable	12	March	2016
1548	64 years	female	PB	Northeast	not detectable	12	March	2016
1549	75 years	female	PB	Northeast	not detectable	12	March	2016
1550	31 years	male	GO	Midwest	not detectable	12	March	2016
1551	68 years	male	RJ	Southeast	not detectable	12	March	2016
1552	29 years	female	PA	North	detectable	12	March	2016
1553	4 months	male	AL	Northeast	not detectable	12	March	2016
1554	33 years	male	ES	Southeast	not detectable	12	March	2016
1555	28 years	male	PA	North	not detectable	12	March	2016
1556	27 years	male	SP	Southeast	not detectable	12	March	2016
1557	29 years	female	RO	North	not detectable	12	March	2016
1558	55 years	female	MA	Northeast	not detectable	12	March	2016
1559	22 years	female	GO	Midwest	not detectable	12	March	2016
1560	79 years	male	PE	Northeast	not detectable	12	March	2016
1561	5 months	male	GO	Midwest	not detectable	12	March	2016
1562	1 month	male	GO	Midwest	not detectable	12	March	2016
1563	20 year	female	GO	Midwest	not detectable	12	March	2016
1564	1 year	male	GO	Midwest	not detectable	12	March	2016
1565	3 months	female	GO	Midwest	not detectable	12	March	2016
1566	57 years	female	MG	Southeast	not detectable	12	March	2016
1567	26 years	female	MG	Southeast	detectable	12	March	2016
1568	not informed	Not informed	MG	Southeast	not detectable	12	March	2016
1569	not informed	Not informed	MG	Southeast	not detectable	12	March	2016
1570	not informed	Not informed	MG	Southeast	not detectable	12	March	2016
1571	49 years	female	MG	Southeast	not detectable	12	March	2016
1572	40 year	female	MG	Southeast	not detectable	12	March	2016
1573	1 year	male	SP	Southeast	not detectable	12	March	2016
1574	33 years	female	SP	Southeast	not detectable	12	March	2016
1575	9 months	male	MG	Southeast	not detectable	12	March	2016
1576	32 years	female	MG	Southeast	not detectable	12	March	2016
1577	17 years	female	MG	Southeast	not detectable	12	March	2016
1578	51 years	female	MG	Southeast	not detectable	12	March	2016
1579	31 years	female	MG	Southeast	not detectable	12	March	2016
1580	29 years	female	MG	Southeast	not detectable	12	March	2016
1581	39 years	female	MG	Southeast	not detectable	12	March	2016
1582	86 years	male	PB	Northeast	not detectable	12	March	2016
1583	35 years	female	SP	Southeast	not detectable	12	March	2016
1584	5 months	female	MG	Southeast	not detectable	12	March	2016
1585	33 years	female	ES	Southeast	detectable	12	March	2016
1586	30 year	female	ES	Southeast	not detectable	12	March	2016
1587	69 years	female	MG	Southeast	not detectable	12	March	2016
1588	21 years	female	SP	Southeast	not detectable	12	March	2016
1589	36 years	female	MG	Southeast	not detectable	12	March	2016
1590	0 days	female	MG	Southeast	not detectable	12	March	2016
1591	92 years	male	BA	Northeast	not detectable	12	March	2016
1592	33 years	female	MG	Southeast	not detectable	12	March	2016
1593	26 years	female	SP	Southeast	not detectable	12	March	2016
1594	2 years	male	MG	Southeast	not detectable	12	March	2016
1595	42 years	female	MT	Midwest	not detectable	12	March	2016
1596	33 years	female	RN	Northeast	not detectable	12	March	2016
1597	56 years	male	RJ	Southeast	not detectable	12	March	2016
1598	52 years	female	MG	Southeast	not detectable	12	March	2016
1599	36 years	male	PA	North	not detectable	12	March	2016
1600	36 years	female	PB	Northeast	not detectable	12	March	2016
1601	32 years	female	BA	Northeast	not detectable	12	March	2016
1602	29 years	male	RJ	Southeast	not detectable	12	March	2016
1603	33 years	female	RO	North	detectable	12	March	2016
1604	46 years	female	RS	South	not detectable	12	March	2016
1605	52 years	female	RO	North	not detectable	12	March	2016
1606	35 years	male	PA	North	not detectable	12	March	2016
1607	7 years	female	ES	Southeast	not detectable	12	March	2016
1608	12 years	male	PE	Northeast	not detectable	12	March	2016
1609	62 years	female	SP	Southeast	not detectable	12	March	2016
1610	33 years	female	MG	Southeast	detectable	12	March	2016
1611	32 years	female	MS	Midwest	not detectable	12	March	2016
1612	30 year	female	RN	Northeast	not detectable	12	March	2016
1613	35 years	male	PE	Northeast	not detectable	12	March	2016
1614	39 years	female	GO	Midwest	not detectable	12	March	2016
1615	33 years	female	MG	Southeast	not detectable	12	March	2016
1616	67 years	female	GO	Midwest	detectable	12	March	2016
1617	66 years	female	RJ	Southeast	not detectable	12	March	2016
1618	76 years	male	SP	Southeast	detectable	12	March	2016
1619	71 years	male	PE	Northeast	not detectable	12	March	2016
1620	68 years	male	PE	Northeast	not detectable	12	March	2016
1621	86 years	male	PE	Northeast	not detectable	12	March	2016
1622	59 years	female	SP	Southeast	not detectable	12	March	2016
1623	61 years	female	GO	Midwest	detectable	12	March	2016
1624	5 years	female	AL	Northeast	not detectable	12	March	2016
1625	1 month	female	GO	Midwest	not detectable	12	March	2016
1626	1 month	female	GO	Midwest	not detectable	12	March	2016
1627	18 years	female	GO	Midwest	not detectable	12	March	2016
1628	1 month	female	GO	Midwest	not detectable	12	March	2016
1629	28 years	male	MG	Southeast	not detectable	12	March	2016
1630	3 months	female	GO	Midwest	not detectable	12	March	2016
1631	48 years	male	MG	Southeast	detectable	12	March	2016
1632	22 years	male	PI	Northeast	not detectable	12	March	2016
1633	56 years	female	BA	Northeast	not detectable	12	March	2016
1634	2 years	male	GO	Midwest	not detectable	12	March	2016
1635	68 years	female	MG	Southeast	not detectable	12	March	2016
1636	47 years	male	SP	Southeast	not detectable	12	March	2016
1637	84 years	female	SP	Southeast	detectable	12	March	2016
1638	not informed	female	AL	Northeast	detectable	12	March	2016
1639	35 years	female	MG	Southeast	not detectable	13	March	2016
1640	33 years	female	MG	Southeast	not detectable	13	March	2016
1641	38 years	female	MG	Southeast	not detectable	13	March	2016
1642	66 years	male	MG	Southeast	not detectable	13	March	2016
1643	33 years	female	MG	Southeast	not detectable	13	March	2016
1644	80 year	female	MG	Southeast	detectable	13	March	2016
1645	53 years	female	MG	Southeast	not detectable	13	March	2016
1646	62 years	female	MG	Southeast	detectable	13	March	2016
1647	12 years	male	MG	Southeast	not detectable	13	March	2016
1648	18 years	female	MG	Southeast	not detectable	13	March	2016
1649	36 years	female	MG	Southeast	detectable	13	March	2016
1650	3 years	male	GO	Midwest	detectable	13	March	2016
1651	21 years	female	MG	Southeast	not detectable	13	March	2016
1652	39 years	female	BA	Northeast	not detectable	13	March	2016
1653	80 year	female	MG	Southeast	not detectable	13	March	2016
1654	5 years	male	TO	North	not detectable	13	March	2016
1655	4 days	female	MG	Southeast	not detectable	13	March	2016
1656	34 years	female	SP	Southeast	not detectable	13	March	2016
1657	37 years	female	GO	Midwest	detectable	13	March	2016
1658	40 year	female	RJ	Southeast	not detectable	13	March	2016
1659	68 years	male	RJ	Southeast	detectable	13	March	2016
1660	58 years	female	SP	Southeast	not detectable	13	March	2016
1661	70 year	female	RJ	Southeast	not detectable	13	March	2016
1662	55 years	female	RJ	Southeast	not detectable	13	March	2016
1663	36 years	female	MG	Southeast	detectable	13	March	2016
1664	34 years	female	MG	Southeast	not detectable	13	March	2016
1665	35 years	female	TO	North	not detectable	13	March	2016
1666	32 years	female	PE	Northeast	not detectable	13	March	2016
1667	61 years	female	PA	North	detectable	13	March	2016
1668	49 years	male	MG	Southeast	detectable	13	March	2016
1669	33 years	female	PA	North	detectable	13	March	2016
1670	34 years	female	PA	North	detectable	13	March	2016
1671	55 years	female	PA	North	not detectable	13	March	2016
1672	80 year	female	RN	Northeast	not detectable	13	March	2016
1673	21 years	female	PE	Northeast	not detectable	13	March	2016
1674	78 years	female	MA	Northeast	not detectable	13	March	2016
1675	36 years	female	SP	Southeast	detectable	13	March	2016
1676	37 years	female	RJ	Southeast	detectable	13	March	2016
1677	31 years	female	GO	Midwest	not detectable	13	March	2016
1678	57 years	female	GO	Midwest	not detectable	13	March	2016
1679	22 years	female	GO	Midwest	not detectable	13	March	2016
1680	57 years	male	MA	Northeast	not detectable	13	March	2016
1681	9 years	female	MA	Northeast	not detectable	13	March	2016
1682	3 years	male	MA	Northeast	not detectable	13	March	2016
1683	5 months	male	GO	Midwest	not detectable	13	March	2016
1684	62 years	male	DF	Midwest	not detectable	13	March	2016
1685	33 years	female	RS	South	not detectable	13	March	2016
1686	40 year	male	SP	Southeast	not detectable	13	March	2016
1687	71 years	female	MT	Midwest	not detectable	13	March	2016
1688	52 years	female	RJ	Southeast	not detectable	13	March	2016
1689	26 years	female	PE	Northeast	not detectable	13	March	2016
1690	7 years	female	BA	Northeast	not detectable	13	March	2016
1691	35 years	female	MG	Southeast	not detectable	13	April	2016
1692	32 years	male	MG	Southeast	not detectable	13	April	2016
1693	63 years	female	MG	Southeast	not detectable	13	April	2016
1694	35 years	female	MG	Southeast	not detectable	13	April	2016
1695	49 years	female	MG	Southeast	not detectable	13	April	2016
1696	56 years	female	MG	Southeast	not detectable	13	April	2016
1697	45 years	female	SP	Southeast	not detectable	13	April	2016
1698	1 year	female	MA	Northeast	not detectable	13	April	2016
1699	4 years	female	SP	Southeast	not detectable	13	April	2016
1700	32 years	female	MG	Southeast	not detectable	13	April	2016
1701	34 years	female	MG	Southeast	not detectable	13	April	2016
1702	49 years	female	RS	South	not detectable	13	April	2016
1703	25 years	female	MG	Southeast	not detectable	13	April	2016
1704	2 years	female	RJ	Southeast	not detectable	13	April	2016
1705	6 years	female	MG	Southeast	not detectable	13	April	2016
1706	57 years	male	MG	Southeast	not detectable	13	April	2016
1707	5 years	male	SP	Southeast	not detectable	13	April	2016
1708	15 years	female	MG	Southeast	not detectable	13	April	2016
1709	36 years	female	RJ	Southeast	detectable	13	April	2016
1710	78 years	male	MG	Southeast	not detectable	13	April	2016
1711	50 year	female	MG	Southeast	not detectable	13	April	2016
1712	30 year	female	SP	Southeast	detectable	13	April	2016
1713	36 years	female	MG	Southeast	not detectable	13	April	2016
1714	68 years	female	MG	Southeast	not detectable	13	April	2016
1715	37 years	female	AL	Northeast	not detectable	13	April	2016
1716	43 years	female	SP	Southeast	not detectable	13	April	2016
1717	39 years	female	RJ	Southeast	not detectable	13	April	2016
1718	35 years	female	GO	Midwest	not detectable	13	April	2016
1719	43 years	male	MG	Southeast	not detectable	13	April	2016
1720	73 years	female	RJ	Southeast	not detectable	13	April	2016
1721	67 years	female	RJ	Southeast	detectable	13	April	2016
1722	61 years	female	MG	Southeast	not detectable	13	April	2016
1723	31 years	male	RJ	Southeast	not detectable	13	April	2016
1724	36 years	female	RJ	Southeast	not detectable	13	April	2016
1725	48 years	female	PB	Northeast	not detectable	13	April	2016
1726	76 years	female	PB	Northeast	not detectable	13	April	2016
1727	77 years	female	RJ	Southeast	not detectable	13	April	2016
1728	42 years	male	MG	Southeast	not detectable	13	April	2016
1729	69 years	male	BA	Northeast	not detectable	13	April	2016
1730	66 years	male	BA	Northeast	detectable	13	April	2016
1731	1 year	male	SP	Southeast	not detectable	13	April	2016
1732	1 year	male	PA	North	not detectable	13	April	2016
1733	28 years	female	PA	North	not detectable	13	April	2016
1734	33 years	male	SP	Southeast	not detectable	13	April	2016
1735	32 years	male	SP	Southeast	not detectable	13	April	2016
1736	66 years	female	RO	North	not detectable	13	April	2016
1737	38 years	female	PE	Northeast	not detectable	13	April	2016
1738	17 years	female	PE	Northeast	not detectable	13	April	2016
1739	61 years	male	MS	Midwest	not detectable	13	April	2016
1740	9 months	female	MA	Northeast	not detectable	13	April	2016
1741	28 years	female	RO	North	detectable	13	April	2016
1742	28 years	female	MG	Southeast	detectable	13	April	2016
1743	3 years	female	GO	Midwest	detectable	13	April	2016
1744	72 years	male	MA	Northeast	not detectable	13	April	2016
1745	27 years	female	BA	Northeast	not detectable	13	April	2016
1746	4 months	male	PR	South	detectable	13	April	2016
1747	41 years	male	SP	Southeast	detectable	13	April	2016
1748	75 years	female	PE	Northeast	not detectable	13	April	2016
1749	29 years	female	GO	Midwest	not detectable	13	April	2016
1750	39 years	female	GO	Midwest	not detectable	13	April	2016
1751	33 years	female	GO	Midwest	not detectable	13	April	2016
1752	10 year	male	GO	Midwest	not detectable	13	April	2016
1753	78 years	male	MA	Northeast	not detectable	13	April	2016
1754	67 years	male	SP	Southeast	not detectable	13	April	2016
1755	33 years	female	SP	Southeast	not detectable	13	April	2016
1756	31 years	female	GO	Midwest	not detectable	13	April	2016
1757	29 years	female	RJ	Southeast	not detectable	13	April	2016
1758	35 years	female	GO	Midwest	not detectable	13	April	2016
1759	9 months	female	GO	Midwest	not detectable	13	April	2016
1760	11 years	female	BA	Northeast	not detectable	13	April	2016
1761	11 years	male	BA	Northeast	not detectable	13	April	2016
1762	31 years	male	GO	Midwest	not detectable	13	April	2016
1763	1 month	female	GO	Midwest	not detectable	13	April	2016
1764	3 months	male	GO	Midwest	not detectable	13	April	2016
1765	3 months	male	GO	Midwest	not detectable	13	April	2016
1766	2 months	male	GO	Midwest	not detectable	13	April	2016
1767	17 years	female	GO	Midwest	not detectable	13	April	2016
1768	38 years	male	BA	Northeast	not detectable	13	April	2016
1769	28 years	female	MG	Southeast	not detectable	13	April	2016
1770	58 years	female	GO	Midwest	not detectable	13	April	2016
1771	32 years	female	MG	Southeast	not detectable	13	April	2016
1772	3 years	male	PR	South	not detectable	13	April	2016
1773	16 years	female	MG	Southeast	not detectable	13	April	2016
1774	7 years	female	RJ	Southeast	not detectable	13	April	2016
1775	52 years	female	PA	North	not detectable	13	April	2016
1776	80 year	female	BA	Northeast	not detectable	13	April	2016
1777	35 years	female	RO	North	not detectable	13	April	2016
1778	42 years	male	PR	South	not detectable	13	April	2016
1779	27 years	female	MG	Southeast	not detectable	14	April	2016
1780	41 years	female	MG	Southeast	not detectable	14	April	2016
1781	23 years	female	MG	Southeast	detectable	14	April	2016
1782	40 year	male	PB	Northeast	not detectable	14	April	2016
1783	39 years	female	PB	Northeast	not detectable	14	April	2016
1784	48 years	male	MG	Southeast	not detectable	14	April	2016
1785	34 years	female	MG	Southeast	not detectable	14	April	2016
1786	33 years	female	RO	North	not detectable	14	April	2016
1787	34 years	female	GO	Midwest	not detectable	14	April	2016
1788	34 years	female	PE	Northeast	not detectable	14	April	2016
1789	36 years	female	PE	Northeast	not detectable	14	April	2016
1790	13 years	male	PA	North	not detectable	14	April	2016
1791	60 year	male	PE	Northeast	not detectable	14	April	2016
1792	4 years	female	GO	Midwest	detectable	14	April	2016
1793	65 years	male	SP	Southeast	not detectable	14	April	2016
1794	10 year	female	MA	Northeast	not detectable	14	April	2016
1795	16 years	female	PR	South	not detectable	14	April	2016
1796	40 year	female	MS	Midwest	not detectable	14	April	2016
1797	17 years	female	MS	Midwest	not detectable	14	April	2016
1798	0 year	female	MG	Southeast	not detectable	14	April	2016
1799	31 years	female	GO	Midwest	not detectable	14	April	2016
1800	32 years	female	RJ	Southeast	not detectable	14	April	2016
1801	34 years	male	RS	South	detectable	14	April	2016
1802	36 years	female	CE	Northeast	detectable	14	April	2016
1803	40 year	female	SP	Southeast	not detectable	14	April	2016
1804	35 years	male	MG	Southeast	detectable	14	April	2016
1805	26 years	female	MG	Southeast	not detectable	14	April	2016
1806	72 years	female	MG	Southeast	detectable	14	April	2016
1807	28 years	female	MG	Southeast	detectable	14	April	2016
1808	48 years	female	PA	North	not detectable	14	April	2016
1809	49 years	female	GO	Midwest	not detectable	14	April	2016
1810	23 years	female	SP	Southeast	not detectable	14	April	2016
1811	31 years	female	GO	Midwest	not detectable	14	April	2016
1812	51 years	female	MG	Southeast	not detectable	14	April	2016
1813	57 years	female	AP	North	not detectable	14	April	2016
1814	39 years	female	SP	Southeast	detectable	14	April	2016
1815	70 year	male	SP	Southeast	not detectable	14	April	2016
1816	31 years	female	MG	Southeast	not detectable	14	April	2016
1817	37 years	male	RJ	Southeast	not detectable	14	April	2016
1818	35 years	female	PA	North	not detectable	14	April	2016
1819	49 years	female	RJ	Southeast	not detectable	14	April	2016
1820	20 year	female	MG	Southeast	detectable	14	April	2016
1821	36 years	female	PA	North	not detectable	14	April	2016
1822	5 months	male	PE	Northeast	not detectable	14	April	2016
1823	76 years	male	PE	Northeast	not detectable	14	April	2016
1824	5 years	female	PE	Northeast	not detectable	14	April	2016
1825	41 years	male	MG	Southeast	not detectable	14	April	2016
1826	61 years	female	PE	Northeast	not detectable	14	April	2016
1827	82 years	female	MS	Midwest	not detectable	14	April	2016
1828	44 years	female	PE	Northeast	not detectable	14	April	2016
1829	59 years	female	GO	Midwest	detectable	14	April	2016
1830	41 years	male	GO	Midwest	detectable	14	April	2016
1831	34 years	male	GO	Midwest	not detectable	14	April	2016
1832	36 years	female	MA	Northeast	not detectable	14	April	2016
1833	8 years	female	MG	Southeast	not detectable	14	April	2016
1834	26 years	female	SE	Northeast	not detectable	14	April	2016
1835	68 years	female	SE	Northeast	not detectable	14	April	2016
1836	84 years	female	MG	Southeast	not detectable	14	April	2016
1837	30 year	female	GO	Midwest	not detectable	14	April	2016
1838	3 months	male	GO	Midwest	not detectable	14	April	2016
1839	1 month	female	GO	Midwest	not detectable	14	April	2016
1840	24 years	female	GO	Midwest	not detectable	14	April	2016
1841	4 months	female	GO	Midwest	not detectable	14	April	2016
1842	3 months	female	GO	Midwest	not detectable	14	April	2016
1843	22 years	female	GO	Midwest	not detectable	14	April	2016
1844	21 years	female	GO	Midwest	not detectable	14	April	2016
1845	12 years	male	RJ	Southeast	not detectable	14	April	2016
1846	3 years	female	BA	Northeast	not detectable	14	April	2016
1847	31 years	female	GO	Midwest	not detectable	14	April	2016
1848	51 years	female	PR	South	not detectable	14	April	2016
1849	59 years	female	BA	Northeast	not detectable	14	April	2016
1850	24 years	female	PR	South	not detectable	14	April	2016
1851	34 years	female	SP	Southeast	detectable	14	April	2016
1852	53 years	female	MG	Southeast	not detectable	14	April	2016
1853	35 years	female	MG	Southeast	not detectable	14	April	2016
1854	36 years	male	MG	Southeast	not detectable	14	April	2016
1855	31 years	female	MG	Southeast	not detectable	14	April	2016
1856	26 years	female	MG	Southeast	not detectable	14	April	2016
1857	25 years	female	MG	Southeast	not detectable	14	April	2016
1858	29 years	female	SP	Southeast	not detectable	14	April	2016
1859	35 years	female	SP	Southeast	not detectable	14	April	2016
1860	1 year	male	MG	Southeast	not detectable	14	April	2016
1861	8 years	male	GO	Midwest	detectable	14	April	2016
1862	32 years	female	GO	Midwest	not detectable	14	April	2016
1863	63 years	female	SP	Southeast	detectable	14	April	2016
1864	67 years	female	SP	Southeast	not detectable	14	April	2016
1865	1 year	female	PE	Northeast	not detectable	14	April	2016
1866	79 years	female	MA	Northeast	not detectable	14	April	2016
1867	9 months	female	RN	Northeast	not detectable	14	April	2016
1868	29 years	female	CE	Northeast	not detectable	14	April	2016
1869	68 years	female	GO	Midwest	not detectable	14	April	2016
1870	32 years	female	MA	Northeast	not detectable	14	April	2016
1871	68 years	female	MA	Northeast	not detectable	14	April	2016
1872	45 years	female	MA	Northeast	not detectable	14	April	2016
1873	36 years	female	AL	Northeast	not detectable	14	April	2016
1874	59 years	female	PR	South	not detectable	14	April	2016
1875	14 years	female	GO	Midwest	not detectable	14	April	2016
1876	50 year	female	MG	Southeast	not detectable	14	April	2016
1877	33 years	female	BA	Northeast	not detectable	14	April	2016
1878	38 years	male	MG	Southeast	not detectable	14	April	2016
1879	34 years	female	PA	North	not detectable	14	April	2016
1880	53 years	female	BA	Northeast	not detectable	14	April	2016
1881	33 years	female	SP	Southeast	not detectable	14	April	2016
1882	54 years	male	MG	Southeast	not detectable	14	April	2016
1883	7 months	female	SP	Southeast	not detectable	14	April	2016
1884	17 years	female	RJ	Southeast	not detectable	14	April	2016
1885	36 years	male	MG	Southeast	detectable	14	April	2016
1886	26 years	female	PB	Northeast	not detectable	14	April	2016
1887	33 years	female	RJ	Southeast	not detectable	14	April	2016
1888	37 years	female	PB	Northeast	not detectable	14	April	2016
1889	18 years	male	PB	Northeast	detectable	14	April	2016
1890	58 years	female	PB	Northeast	not detectable	14	April	2016
1891	76 years	female	RJ	Southeast	not detectable	14	April	2016
1892	29 years	female	PE	Northeast	not detectable	14	April	2016
1893	1 year	female	RN	Northeast	not detectable	14	April	2016
1894	42 years	female	PE	Northeast	not detectable	14	April	2016
1895	45 years	male	PE	Northeast	not detectable	14	April	2016
1896	36 years	female	MA	Northeast	not detectable	14	April	2016
1897	36 years	female	RJ	Southeast	not detectable	14	April	2016
1898	35 years	male	PR	South	not detectable	14	April	2016
1899	36 years	female	MG	Southeast	not detectable	15	April	2016
1900	54 years	female	MG	Southeast	not detectable	15	April	2016
1901	39 years	female	RJ	Southeast	detectable	15	April	2016
1902	58 years	male	BA	Northeast	not detectable	15	April	2016
1903	38 years	male	MG	Southeast	not detectable	15	April	2016
1904	39 years	male	GO	Midwest	detectable	15	April	2016
1905	15 years	male	GO	Midwest	detectable	15	April	2016
1906	33 years	female	RJ	Southeast	not detectable	15	April	2016
1907	71 years	female	MG	Southeast	not detectable	15	April	2016
1908	38 years	female	RJ	Southeast	not detectable	15	April	2016
1909	40 year	female	TO	North	not detectable	15	April	2016
1910	36 years	female	CE	Northeast	not detectable	15	April	2016
1911	37 years	female	PA	North	not detectable	15	April	2016
1912	19 years	female	MS	Midwest	not detectable	15	April	2016
1913	80 year	female	SP	Southeast	not detectable	15	April	2016
1914	55 years	male	PE	Northeast	not detectable	15	April	2016
1915	36 years	female	GO	Midwest	not detectable	15	April	2016
1916	86 years	female	RN	Northeast	not detectable	15	April	2016
1917	21 years	female	GO	Midwest	not detectable	15	April	2016
1918	27 years	female	GO	Midwest	not detectable	15	April	2016
1919	61 years	female	SP	Southeast	not detectable	15	April	2016
1920	37 years	female	SC	South	not detectable	15	April	2016
1921	9 years	male	SP	Southeast	not detectable	15	April	2016
1922	33 years	female	MG	Southeast	not detectable	15	April	2016
1923	40 year	female	MG	Southeast	not detectable	15	April	2016
1924	33 years	female	MG	Southeast	not detectable	15	April	2016
1925	28 years	female	MG	Southeast	detectable	15	April	2016
1926	27 years	female	MG	Southeast	not detectable	15	April	2016
1927	34 years	female	RJ	Southeast	not detectable	15	April	2016
1928	26 years	female	RJ	Southeast	detectable	15	April	2016
1929	37 years	female	RJ	Southeast	not detectable	15	April	2016
1930	20 year	female	GO	Midwest	detectable	15	April	2016
1931	28 years	female	SP	Southeast	not detectable	15	April	2016
1932	34 years	female	SP	Southeast	not detectable	15	April	2016
1933	35 years	male	PB	Northeast	not detectable	15	April	2016
1934	58 years	male	MG	Southeast	not detectable	15	April	2016
1935	33 years	female	MG	Southeast	not detectable	15	April	2016
1936	26 years	male	PA	North	not detectable	15	April	2016
1937	66 years	male	PE	Northeast	not detectable	15	April	2016
1938	37 years	male	PA	North	not detectable	15	April	2016
1939	46 years	male	PA	North	not detectable	15	April	2016
1940	29 years	female	PA	North	detectable	15	April	2016
1941	61 years	female	MG	Southeast	not detectable	15	April	2016
1942	71 years	female	MG	Southeast	detectable	15	April	2016
1943	51 years	female	MA	Northeast	not detectable	15	April	2016
1944	10 year	male	MG	Southeast	not detectable	15	April	2016
1945	66 years	female	GO	Midwest	detectable	15	April	2016
1946	9 days	male	GO	Midwest	not detectable	15	April	2016
1947	35 years	female	PE	Northeast	detectable	15	April	2016
1948	44 years	female	PE	Northeast	not detectable	15	April	2016
1949	20 year	male	PR	South	not detectable	15	April	2016
1950	29 years	female	PR	South	not detectable	15	April	2016
1951	39 years	female	MG	Southeast	not detectable	15	April	2016
1952	26 years	female	MG	Southeast	not detectable	15	April	2016
1953	34 years	female	MG	Southeast	detectable	15	April	2016
1954	31 years	male	MG	Southeast	not detectable	15	April	2016
1955	75 years	male	MG	Southeast	not detectable	15	April	2016
1956	28 years	female	TO	North	detectable	15	April	2016
1957	24 years	male	SP	Southeast	not detectable	15	April	2016
1958	28 years	male	RJ	Southeast	detectable	15	April	2016
1959	18 years	female	PA	North	not detectable	15	April	2016
1960	36 years	female	RJ	Southeast	not detectable	15	April	2016
1961	9 years	female	SP	Southeast	not detectable	15	April	2016
1962	16 years	female	MG	Southeast	not detectable	15	April	2016
1963	33 years	female	SP	Southeast	not detectable	15	April	2016
1964	5 years	female	MG	Southeast	not detectable	15	April	2016
1965	34 years	female	RJ	Southeast	not detectable	15	April	2016
1966	39 years	female	ES	Southeast	not detectable	15	April	2016
1967	40 year	male	RJ	Southeast	not detectable	15	April	2016
1968	48 years	female	PB	Northeast	not detectable	15	April	2016
1969	10 year	female	GO	Midwest	not detectable	15	April	2016
1970	31 years	male	SP	Southeast	not detectable	15	April	2016
1971	64 years	female	RO	North	not detectable	15	April	2016
1972	76 years	female	PB	Northeast	not detectable	15	April	2016
1973	36 years	female	PB	Northeast	not detectable	15	April	2016
1974	34 years	male	RJ	Southeast	not detectable	15	April	2016
1975	40 year	female	RJ	Southeast	not detectable	15	April	2016
1976	34 years	female	RJ	Southeast	not detectable	15	April	2016
1977	29 years	female	RO	North	detectable	15	April	2016
1978	42 years	female	MG	Southeast	not detectable	15	April	2016
1979	29 years	female	PA	North	not detectable	15	April	2016
1980	27 years	male	PA	North	not detectable	15	April	2016
1981	40 year	female	PE	Northeast	not detectable	15	April	2016
1982	41 years	female	PE	Northeast	not detectable	15	April	2016
1983	33 years	female	MG	Southeast	not detectable	15	April	2016
1984	35 years	female	PA	North	not detectable	15	April	2016
1985	55 years	female	MA	Northeast	not detectable	15	April	2016
1986	81 years	female	SP	Southeast	not detectable	15	April	2016
1987	31 years	female	GO	Midwest	detectable	15	April	2016
1988	3 years	male	ES	Southeast	not detectable	15	April	2016
1989	28 years	male	AC	North	not detectable	15	April	2016
1990	15 years	male	MA	Northeast	not detectable	15	April	2016
1991	38 years	female	MA	Northeast	not detectable	15	April	2016
1992	29 years	female	RS	South	not detectable	15	April	2016
1993	39 years	male	RS	South	not detectable	15	April	2016
1994	1 year	female	GO	Midwest	not detectable	15	April	2016
1995	32 years	male	SC	South	not detectable	15	April	2016
1996	1 year	male	SP	Southeast	not detectable	15	April	2016
1997	15 years	female	SP	Southeast	not detectable	15	April	2016
1998	46 years	male	PE	Northeast	not detectable	15	April	2016
[truncated: 1,004 more rows]
